# Supplementary material for: Selective CO2 electrolysis to CO using isolated antimony alloyed copper
Source: Nat Commun. 2023 Jan 20;14:340. doi: 10.1038/s41467-023-35960-z (PMC9860050; doi:10.1038/s41467-023-35960-z)
Supplement: Supplementary file 3 — Source Data [file 41467_2023_35960_MOESM3_ESM.xlsx]

## Sheet: Figure 1d
Fig. 1d
R(A)	Sb foil	pre-Sb1Cu-5	post-Sb1Cu-5	Sb2O3
0	0.19427	0.35135	0.53218	0.2017
0.03068	0.1897	0.38251	0.59728	0.19973
0.06136	0.17668	0.45634	0.7458	0.19475
0.09204	0.15735	0.53956	0.90786	0.18958
0.12272	0.13577	0.60854	1.04058	0.18877
0.1534	0.11847	0.64934	1.12045	0.19734
0.18408	0.11336	0.65447	1.13516	0.21824
0.21476	0.12358	0.62143	1.08089	0.25064
0.24544	0.14379	0.55279	0.96209	0.29082
0.27612	0.16605	0.45764	0.79372	0.33406
0.3068	0.1844	0.35725	0.60962	0.37561
0.33748	0.19522	0.29823	0.48674	0.41112
0.36816	0.19667	0.33579	0.53193	0.43665
0.39884	0.18864	0.44994	0.72016	0.44891
0.42951	0.1729	0.58535	0.94741	0.4455
0.46019	0.15394	0.70805	1.15155	0.42548
0.49087	0.13996	0.79812	1.29818	0.39036
0.52155	0.14127	0.84212	1.36518	0.34639
0.55223	0.1622	0.83106	1.33866	0.30905
0.58291	0.1968	0.76024	1.21308	0.30631
0.61359	0.23612	0.63027	0.99424	0.36214
0.64427	0.27317	0.45128	0.71234	0.47156
0.67495	0.3033	0.27054	0.49371	0.61487
0.70563	0.32376	0.29639	0.64661	0.77551
0.73631	0.33367	0.56278	1.09617	0.94124
0.76699	0.33414	0.89272	1.63204	1.10197
0.79767	0.32855	1.23251	2.17595	1.24871
0.82835	0.3225	1.55601	2.68276	1.37329
0.85903	0.32292	1.8424	3.11566	1.46858
0.88971	0.33545	2.07408	3.44277	1.5289
0.92039	0.36133	2.23764	3.63814	1.55066
0.95107	0.39668	2.32608	3.68413	1.5334
0.98175	0.43453	2.3423	3.57549	1.48124
1.01243	0.4674	2.30437	3.3267	1.40527
1.04311	0.48871	2.25279	2.9871	1.32696
1.07379	0.49338	2.25544	2.67103	1.28087
1.10447	0.47805	2.39528	2.58602	1.30985
1.13515	0.44123	2.73046	2.9399	1.44543
1.16583	0.38344	3.26259	3.7387	1.68908
1.1965	0.30754	3.95111	4.83896	2.01818
1.22718	0.21988	4.74324	6.10531	2.40372
1.25786	0.13693	5.58855	7.44056	2.81938
1.28854	0.11405	6.44164	8.77083	3.24288
1.31922	0.18202	7.26164	10.0349	3.65519
1.3499	0.27416	8.0117	11.18	4.03971
1.38058	0.36051	8.6591	12.1607	4.38198
1.41126	0.43064	9.17569	12.9391	4.66959
1.44194	0.47927	9.53856	13.4858	4.89229
1.47262	0.50427	9.73059	13.7804	5.04216
1.5033	0.50659	9.74105	13.812	5.11375
1.53398	0.49077	9.56583	13.5795	5.10423
1.56466	0.4654	9.20759	13.0914	5.01342
1.59534	0.44283	8.67553	12.3656	4.84374
1.62602	0.43603	7.98501	11.4279	4.60015
1.6567	0.45172	7.15685	10.3114	4.2899
1.68738	0.48503	6.21644	9.05487	3.92228
1.71806	0.52239	5.19264	7.70097	3.5083
1.74874	0.54824	4.11663	6.29461	3.06024
1.77942	0.54912	3.02057	4.88124	2.59131
1.8101	0.51511	1.93633	3.50545	2.11517
1.84078	0.44065	0.89422	2.21101	1.64568
1.87146	0.32711	0.0783	1.05139	1.19693
1.90214	0.19958	0.95714	0.37347	0.78457
1.93282	0.20318	1.72337	1.02982	0.4347
1.9635	0.40465	2.36296	1.7175	0.24762
1.99418	0.67207	2.86755	2.24028	0.36264
2.02485	0.96415	3.23454	2.58659	0.54983
2.05553	1.26201	3.46693	2.76317	0.70099
2.08621	1.55016	3.57303	2.78637	0.79918
2.11689	1.81472	3.56584	2.68048	0.84248
2.14757	2.04393	3.46236	2.47747	0.83373
2.17825	2.2294	3.28269	2.21748	0.77838
2.20893	2.36746	3.04898	1.95007	0.68375
2.23961	2.46069	2.78431	1.7335	0.55869
2.27029	2.51937	2.51124	1.62295	0.41377
2.30097	2.56222	2.25006	1.64085	0.26369
2.33165	2.61547	2.01653	1.75821	0.14642
2.36233	2.70853	1.81948	1.91849	0.17114
2.39301	2.86594	1.65911	2.07062	0.29058
2.42369	3.09889	1.52747	2.18019	0.41236
2.45437	3.40167	1.41159	2.22772	0.51486
2.48505	3.75487	1.29792	2.20477	0.59049
2.51573	4.13169	1.17598	2.11095	0.63562
2.54641	4.50356	1.04029	1.95177	0.6489
2.57709	4.84354	0.89065	1.73709	0.63086
2.60777	5.12821	0.73199	1.47969	0.58378
2.63845	5.33864	0.57451	1.19402	0.51175
2.66913	5.46086	0.43573	0.89513	0.42117
2.69981	5.48611	0.34408	0.59763	0.32281
2.73049	5.41091	0.32778	0.31531	0.2392
2.76117	5.23681	0.37364	0.07293	0.21669
2.79184	4.97008	0.43887	0.1851	0.27984
2.82252	4.62109	0.49437	0.37451	0.38761
2.8532	4.20359	0.527	0.53206	0.50644
2.88388	3.73385	0.532	0.66025	0.62204
2.91456	3.22968	0.50923	0.76694	0.72775
2.94524	2.70948	0.46146	0.86242	0.82005
2.97592	2.19126	0.39357	0.95684	0.89727
3.0066	1.69182	0.31202	1.05738	0.959
3.03728	1.22612	0.22474	1.16641	1.00579
3.06796	0.80733	0.14264	1.2812	1.03883
3.09864	0.44955	0.08842	1.39529	1.05969
3.12932	0.19574	0.0971	1.50044	1.06997
3.16	0.22801	0.13756	1.58832	1.07105
3.19068	0.39326	0.17179	1.65184	1.06384
3.22136	0.5326	0.18964	1.68593	1.04869
3.25204	0.63398	0.18982	1.68803	1.02535
3.28272	0.70228	0.17578	1.6584	0.99311
3.3134	0.74502	0.15673	1.60019	0.951
3.34408	0.7692	0.14983	1.51947	0.89804
3.37476	0.77988	0.17206	1.42502	0.83349
3.40544	0.77944	0.22153	1.32793	0.75705
3.43612	0.76778	0.28431	1.2405	0.66905
3.4668	0.7432	0.34858	1.17414	0.57054
3.49748	0.70349	0.4063	1.13618	0.46346
3.52816	0.64717	0.45187	1.127	0.35092
3.55884	0.57442	0.48148	1.13967	0.23852
3.58952	0.48799	0.49291	1.16275	0.14168
3.62019	0.39466	0.48538	1.18396	0.11737
3.65087	0.30874	0.45959	1.19288	0.18943
3.68155	0.25811	0.41755	1.1821	0.28507
3.71223	0.27279	0.36255	1.14726	0.37735
3.74291	0.34215	0.29906	1.08685	0.45857
3.77359	0.43199	0.23298	1.00172	0.52503
3.80427	0.51969	0.17251	0.89463	0.57452
3.83495	0.59323	0.13025	0.76981	0.60575
3.86563	0.64573	0.12005	0.63254	0.61825
3.89631	0.67323	0.13697	0.48879	0.61229
3.92699	0.67385	0.16111	0.34501	0.58884
3.95767	0.64746	0.18002	0.20874	0.54951
3.98835	0.59551	0.18962	0.09588	0.49654
4.01903	0.52077	0.19073	0.08716	0.43282
4.04971	0.42717	0.18793	0.16628	0.36195
4.08039	0.3195	0.18888	0.24015	0.28878
4.11107	0.20324	0.20167	0.29571	0.22074
4.14175	0.08449	0.22977	0.33106	0.17126
4.17243	0.03622	0.27009	0.34676	0.15966
4.20311	0.14264	0.31624	0.34465	0.18883
4.23379	0.23785	0.36177	0.32747	0.23834
4.26447	0.31608	0.40139	0.29855	0.2915
4.29515	0.37407	0.43108	0.2615	0.34032
4.32583	0.4098	0.44814	0.2199	0.38105
4.35651	0.42246	0.45109	0.17699	0.41181
4.38719	0.41247	0.43976	0.13531	0.43175
4.41786	0.38144	0.41525	0.09635	0.44068
4.44854	0.33202	0.37996	0.06037	0.43889
4.47922	0.26782	0.33767	0.02678	0.42702
4.5099	0.19313	0.29361	0.01295	0.406
4.54058	0.11294	0.25449	0.04693	0.37698
4.57126	0.0354	0.2276	0.08664	0.34127
4.60194	0.05376	0.2176	0.13019	0.30026
4.63262	0.12235	0.22262	0.17655	0.25548
4.6633	0.18133	0.23507	0.22397	0.20852
4.69398	0.22649	0.2466	0.27014	0.16123
4.72466	0.25584	0.25113	0.31253	0.11605
4.75534	0.26863	0.24507	0.34864	0.07764
4.78602	0.26521	0.22692	0.37623	0.05763
4.8167	0.24697	0.19673	0.39358	0.0678
4.84738	0.21621	0.15582	0.39963	0.09388
4.87806	0.17596	0.10663	0.3942	0.12151
4.90874	0.12975	0.0534	0.37813	0.14567
4.93942	0.08135	0.02471	0.35357	0.16443
4.9701	0.03457	0.07115	0.32419	0.17691
5.00078	0.00908	0.12268	0.29554	0.18266
5.03146	0.04253	0.16773	0.27491	0.18157
5.06214	0.06739	0.20294	0.26941	0.17381
5.09282	0.08221	0.22619	0.28209	0.15978
5.1235	0.08816	0.23637	0.30972	0.14021
5.15418	0.08913	0.23347	0.34527	0.11625
5.18486	0.09257	0.21888	0.3816	0.08991
5.21553	0.10692	0.19588	0.41306	0.06558
5.24621	0.135	0.17079	0.43557	0.05405
5.27689	0.17305	0.15427	0.44642	0.06658
5.30757	0.21567	0.15866	0.44402	0.09483
5.33825	0.25813	0.18682	0.42774	0.12807
5.36893	0.29667	0.22998	0.39783	0.16165
5.39961	0.32845	0.27793	0.35532	0.19336
5.43029	0.35153	0.32342	0.30204	0.22182
5.46097	0.36488	0.36159	0.24072	0.24604
5.49165	0.36844	0.38915	0.17582	0.26535
5.52233	0.36311	0.40403	0.11729	0.27929
5.55301	0.35068	0.40517	0.09351	0.28763
5.58369	0.33371	0.39254	0.12864	0.29035
5.61437	0.31522	0.36708	0.19037	0.28763
5.64505	0.29829	0.33077	0.25592	0.27986
5.67573	0.28539	0.28681	0.31775	0.26762
5.70641	0.27767	0.24	0.37246	0.25163
5.73709	0.2747	0.19769	0.41807	0.23282
5.76777	0.27483	0.17062	0.45334	0.21227
5.79845	0.27599	0.16867	0.47756	0.19124
5.82913	0.27651	0.19027	0.49049	0.17115
5.85981	0.27559	0.22379	0.49235	0.15359
5.89049	0.27335	0.25868	0.48384	0.1401
5.92117	0.27068	0.28858	0.46623	0.13184
5.95185	0.2688	0.31011	0.44143	0.12908
5.98253	0.26874	0.32167	0.4122	0.13095

## Sheet: Figure 1f
Fig. 1f
Photon Energy (eV)	CuOref	Cu2Oref	Sb1Cu-5 OCP	Sb1Cu-5 -0.6V	Sb1Cu-5 -1.0V	Sb1Cu-5 -1.4V	Curef
8970.04	0.0106	0.01286	0.01437	0.02247	0.01878	0.01878	0.01304
8971.28	0.01251	0.01534	0.01613	0.02694	0.02222	0.0222	0.01599
8972.44	0.01526	0.01872	0.01885	0.02447	0.02645	0.02662	0.0198
8973.66	0.01745	0.02307	0.02277	0.02257	0.03291	0.03296	0.02344
8974.87	0.02064	0.02886	0.02764	0.0373	0.04285	0.04296	0.0308
8976.08	0.02849	0.04011	0.03912	0.04715	0.06048	0.06089	0.04739
8977.25	0.04245	0.06047	0.05905	0.07753	0.09868	0.09939	0.08027
8978.43	0.04821	0.10013	0.11519	0.18295	0.21113	0.21521	0.23314
8979.66	0.06421	0.26745	0.25192	0.38624	0.42998	0.43674	0.43403
8980.81	0.09722	0.59502	0.4132	0.47569	0.52698	0.52863	0.48137
8982.1	0.15702	0.57066	0.48596	0.48066	0.53525	0.53408	0.46831
8983.26	0.30024	0.47585	0.45925	0.47538	0.52714	0.52778	0.46127
8984.48	0.4746	0.50701	0.4795	0.51126	0.56591	0.56739	0.50446
8985.65	0.50764	0.56576	0.53664	0.54951	0.61478	0.6167	0.56055
8986.85	0.50495	0.62618	0.59747	0.61455	0.66328	0.66599	0.60669
8988.05	0.58337	0.71112	0.66878	0.67737	0.72595	0.72788	0.66065
8989.28	0.70214	0.78633	0.75499	0.76546	0.80635	0.80834	0.77423
8990.45	0.8229	0.87284	0.85307	0.84635	0.88951	0.89129	0.88767
8991.67	0.97331	1.00189	0.95796	0.93633	0.96256	0.96357	0.98131
8992.82	1.02411	1.07342	1.03525	0.98444	1.00447	1.00523	1.04126
8994.03	1.06715	1.1018	1.07524	0.9784	1.0148	1.01524	1.03423
8995.22	1.12172	1.12203	1.09093	0.96019	1.00142	1.00116	1.00626
8996.43	1.17808	1.09612	1.08959	0.94809	0.98195	0.98147	0.95935
8997.65	1.18422	1.04134	1.07042	0.93215	0.9668	0.96679	0.93567
8998.84	1.15855	0.99378	1.04874	0.9343	0.96511	0.96614	0.94141
9000.03	1.12304	0.95259	1.03334	0.94843	0.97978	0.98149	0.98888
9001.26	1.07159	0.92722	1.02628	0.99283	1.00578	1.00829	1.02932
9002.42	1.02415	0.91943	1.01614	0.99899	1.02142	1.02454	1.05956
9003.63	0.98798	0.92762	1.00494	0.9957	1.01641	1.01893	1.04581
9004.87	0.96315	0.9439	0.98918	0.96817	0.99675	0.99876	1.0065
9006.03	0.94464	0.95477	0.97761	0.95199	0.9764	0.97781	0.97006
9007.22	0.93173	0.9733	0.97057	0.92823	0.95972	0.96104	0.94464
9008.49	0.93587	0.99409	0.96592	0.91242	0.94418	0.94495	0.92727
9010.12	0.94784	1.01047	0.96261	0.89871	0.92888	0.93011	0.90307
9012.12	0.94907	1.00213	0.96261	0.89763	0.92845	0.92826	0.90163
9014.11	0.9438	1.00017	0.96443	0.90679	0.93539	0.935	0.91698
9016.12	0.93515	0.98122	0.9651	0.92612	0.94966	0.95237	0.93639
9018.11	0.92009	0.94666	0.96801	0.96847	0.9734	0.97519	0.97458
9019.13	0.90645	0.92955	0.96603	0.9704	0.98562	0.98712	0.9917
9021.1	0.87914	0.91486	0.96918	0.97721	1.00707	1.00946	1.02624
9023.11	0.85393	0.90164	0.9704	0.99447	1.02693	1.02831	1.04985
9025.12	0.84422	0.89471	0.96943	1.01291	1.03384	1.0367	1.06633
9026.12	0.83904	0.89278	0.96816	1.01026	1.03439	1.0373	1.06298
9028.13	0.84581	0.89054	0.96196	1.00041	1.02005	1.02389	1.03407
9030.09	0.86305	0.89359	0.95211	0.97203	1.00045	1.0027	1.00758
9031.11	0.87402	0.89922	0.94721	0.95019	0.98965	0.99123	0.98822
9032.12	0.88591	0.90501	0.94626	0.94763	0.97976	0.98278	0.97288
9033.14	0.89783	0.91085	0.94514	0.94496	0.97333	0.97438	0.96275
9035.12	0.92203	0.9288	0.95046	0.935	0.9642	0.96528	0.95131
9037.14	0.94848	0.94048	0.95544	0.93887	0.9616	0.96356	0.95089
9039.12	0.9737	0.95772	0.967	0.9444	0.96497	0.96638	0.95933

## Sheet: Figure 2a
Fig. 2a
j (mA cm-2)	FEH2 (%)	Yerror (%)	FECO (%)	Yerror (%)	FEHCOO- (%)	Yerror (%)	E (V vs. RHE)
-50	2.49	0.64376	94.07	0.83865	6	4.15	-0.85
-100	2.33	0.3581	94.67	0.30551	0.93	0.51293	-0.93
-150	2.02	0.17156	95.07	0.25166	2.26	2.73204	-0.97
-200	2.13	0.36865	93.67	1.64418	1.23	0.29023	-1.03
-300	2.05	0.22605	91.23	1.95021	1.47	0.30806	-1.09
-400	2.36	0.16623	90.02	0.25929	2.53	1.7554	-1.13
-500	2.23	0.6338	90.37	2.59679	2.86	1.3377	-1.16

## Sheet: Figure 2b
Fig. 2b
CO signal (m/z=28)						C2H4 signal (m/z=26)
E (V vs. RHE)	Sb1Cu-5		E (V vs. RHE)	Cu		E (V vs. RHE)	Sb1Cu-5		E (V vs. RHE)	Cu
-0.400385	3.2974e-10		-0.40069	3.2977e-10		-0.400385	2.45203e-13		-0.40069	2.42209e-13
-0.40123	3.29027e-10		-0.401535	3.2905e-10		-0.40123	2.37156e-13		-0.401535	2.4321e-13
-0.402075	3.29108e-10		-0.40238	3.2887e-10		-0.402075	2.57528e-13		-0.40238	2.27319e-13
-0.40292	3.2914e-10		-0.403225	3.29138e-10		-0.40292	2.34326e-13		-0.403225	2.44465e-13
-0.403765	3.2944e-10		-0.40407	3.29459e-10		-0.403765	2.51405e-13		-0.40407	2.58381e-13
-0.40461	3.29104e-10		-0.404915	3.29165e-10		-0.40461	2.4966e-13		-0.404915	2.50584e-13
-0.405455	3.29886e-10		-0.40576	3.29133e-10		-0.405455	2.41926e-13		-0.40576	2.32219e-13
-0.4063	3.29276e-10		-0.406605	3.29423e-10		-0.4063	2.70673e-13		-0.406605	2.39426e-13
-0.407145	3.30291e-10		-0.40745	3.2909e-10		-0.407145	2.40327e-13		-0.40745	2.51803e-13
-0.40799	3.28999e-10		-0.408295	3.2837e-10		-0.40799	2.54172e-13		-0.408295	2.38077e-13
-0.408835	3.30057e-10		-0.40914	3.2927e-10		-0.408835	2.42116e-13		-0.40914	2.35322e-13
-0.40968	3.29278e-10		-0.409985	3.30108e-10		-0.40968	2.60093e-13		-0.409985	2.27845e-13
-0.410525	3.29526e-10		-0.41083	3.28972e-10		-0.410525	2.59345e-13		-0.41083	2.5261e-13
-0.41137	3.29557e-10		-0.411675	3.28982e-10		-0.41137	2.51124e-13		-0.411675	2.52428e-13
-0.412215	3.29085e-10		-0.41252	3.28901e-10		-0.412215	2.41103e-13		-0.41252	2.58848e-13
-0.41306	3.29577e-10		-0.413365	3.29203e-10		-0.41306	2.48908e-13		-0.413365	2.3132e-13
-0.413905	3.29367e-10		-0.41421	3.29004e-10		-0.413905	2.54287e-13		-0.41421	2.3324e-13
-0.41475	3.29524e-10		-0.415055	3.2914e-10		-0.41475	2.64324e-13		-0.415055	2.91811e-13
-0.415595	3.29441e-10		-0.4159	3.28758e-10		-0.415595	2.60671e-13		-0.4159	2.45716e-13
-0.41644	3.29721e-10		-0.416745	3.29121e-10		-0.41644	2.47364e-13		-0.416745	2.6099e-13
-0.417285	3.30035e-10		-0.41759	3.29334e-10		-0.417285	2.60584e-13		-0.41759	2.52373e-13
-0.41813	3.29687e-10		-0.418435	3.29126e-10		-0.41813	2.53384e-13		-0.418435	2.60012e-13
-0.418975	3.29449e-10		-0.41928	3.28996e-10		-0.418975	2.50392e-13		-0.41928	2.57063e-13
-0.41982	3.29384e-10		-0.420125	3.29481e-10		-0.41982	2.5929e-13		-0.420125	2.36719e-13
-0.420665	3.298e-10		-0.42097	3.29841e-10		-0.420665	2.61206e-13		-0.42097	2.40998e-13
-0.42151	3.29658e-10		-0.421815	3.28958e-10		-0.42151	2.63414e-13		-0.421815	2.50762e-13
-0.422355	3.2974e-10		-0.42266	3.28082e-10		-0.422355	2.43869e-13		-0.42266	2.52959e-13
-0.4232	3.29312e-10		-0.423505	3.2924e-10		-0.4232	2.54952e-13		-0.423505	2.476e-13
-0.424045	3.29503e-10		-0.42435	3.29176e-10		-0.424045	2.64036e-13		-0.42435	2.48573e-13
-0.42489	3.29653e-10		-0.425195	3.29272e-10		-0.42489	2.46644e-13		-0.425195	2.52416e-13
-0.425735	3.29682e-10		-0.42604	3.29417e-10		-0.425735	2.76959e-13		-0.42604	2.73339e-13
-0.42658	3.29765e-10		-0.426885	3.28981e-10		-0.42658	2.53895e-13		-0.426885	2.42498e-13
-0.427425	3.29307e-10		-0.42773	3.28697e-10		-0.427425	2.53511e-13		-0.42773	2.43459e-13
-0.42827	3.29835e-10		-0.428575	3.28493e-10		-0.42827	2.61958e-13		-0.428575	2.58286e-13
-0.429115	3.29442e-10		-0.42942	3.29652e-10		-0.429115	2.62365e-13		-0.42942	2.70667e-13
-0.42996	3.29429e-10		-0.430265	3.29415e-10		-0.42996	2.56852e-13		-0.430265	2.68712e-13
-0.430805	3.28762e-10		-0.43111	3.29284e-10		-0.430805	2.6383e-13		-0.43111	2.3624e-13
-0.43165	3.2913e-10		-0.431955	3.29413e-10		-0.43165	2.43303e-13		-0.431955	2.44089e-13
-0.432495	3.29569e-10		-0.4328	3.28278e-10		-0.432495	2.70942e-13		-0.4328	2.64785e-13
-0.43334	3.28984e-10		-0.433645	3.28386e-10		-0.43334	2.60228e-13		-0.433645	2.50307e-13
-0.434185	3.29443e-10		-0.43449	3.29453e-10		-0.434185	2.47435e-13		-0.43449	2.33382e-13
-0.43503	3.29749e-10		-0.435335	3.28683e-10		-0.43503	2.6301e-13		-0.435335	2.4961e-13
-0.435875	3.29056e-10		-0.43618	3.29055e-10		-0.435875	2.58657e-13		-0.43618	2.63107e-13
-0.43672	3.29021e-10		-0.437025	3.28041e-10		-0.43672	2.77996e-13		-0.437025	2.59426e-13
-0.437565	3.29358e-10		-0.43787	3.29867e-10		-0.437565	2.4609e-13		-0.43787	2.44738e-13
-0.43841	3.29181e-10		-0.438715	3.29434e-10		-0.43841	2.54607e-13		-0.438715	2.43475e-13
-0.439255	3.29459e-10		-0.43956	3.30178e-10		-0.439255	2.65753e-13		-0.43956	2.4798e-13
-0.4401	3.29371e-10		-0.440405	3.29328e-10		-0.4401	2.60315e-13		-0.440405	2.64837e-13
-0.440945	3.28955e-10		-0.44125	3.29241e-10		-0.440945	2.57691e-13		-0.44125	2.58836e-13
-0.44179	3.29424e-10		-0.442095	3.2893e-10		-0.44179	2.43426e-13		-0.442095	2.42078e-13
-0.442635	3.29067e-10		-0.44294	3.29217e-10		-0.442635	2.5192e-13		-0.44294	2.46555e-13
-0.44348	3.29581e-10		-0.443785	3.28837e-10		-0.44348	2.43371e-13		-0.443785	2.4832e-13
-0.444325	3.29601e-10		-0.44463	3.28971e-10		-0.444325	2.55268e-13		-0.44463	2.48067e-13
-0.44517	3.29253e-10		-0.445475	3.28852e-10		-0.44517	2.43315e-13		-0.445475	2.39284e-13
-0.446015	3.29385e-10		-0.44632	3.29097e-10		-0.446015	2.61174e-13		-0.44632	2.42434e-13
-0.44686	3.29761e-10		-0.447165	3.29102e-10		-0.44686	2.65314e-13		-0.447165	2.68538e-13
-0.447705	3.2979e-10		-0.44801	3.28658e-10		-0.447705	2.5834e-13		-0.44801	2.55504e-13
-0.44855	3.2943e-10		-0.448855	3.28747e-10		-0.44855	2.38569e-13		-0.448855	2.40519e-13
-0.449395	3.29415e-10		-0.4497	3.29196e-10		-0.449395	2.42334e-13		-0.4497	2.4017e-13
-0.45024	3.28165e-10		-0.450545	3.289e-10		-0.45024	2.4516e-13		-0.450545	2.47896e-13
-0.451085	3.28809e-10		-0.45139	3.28278e-10		-0.451085	2.43572e-13		-0.45139	2.60111e-13
-0.45193	3.28673e-10		-0.452235	3.29476e-10		-0.45193	2.68259e-13		-0.452235	2.46958e-13
-0.452775	3.28767e-10		-0.45308	3.29614e-10		-0.452775	2.36072e-13		-0.45308	2.53382e-13
-0.45362	3.29095e-10		-0.453925	3.29547e-10		-0.45362	2.42282e-13		-0.453925	2.47987e-13
-0.454465	3.28477e-10		-0.45477	3.29047e-10		-0.454465	2.61653e-13		-0.45477	2.68043e-13
-0.45531	3.28648e-10		-0.455615	3.2909e-10		-0.45531	2.48409e-13		-0.455615	2.53996e-13
-0.456155	3.29461e-10		-0.45646	3.29105e-10		-0.456155	2.50333e-13		-0.45646	2.49955e-13
-0.457	3.29685e-10		-0.457305	3.29082e-10		-0.457	2.51584e-13		-0.457305	2.44647e-13
-0.457845	3.29352e-10		-0.45815	3.2869e-10		-0.457845	2.67926e-13		-0.45815	2.52112e-13
-0.45869	3.29259e-10		-0.458995	3.29464e-10		-0.45869	2.61736e-13		-0.458995	2.56193e-13
-0.459535	3.29159e-10		-0.45984	3.28833e-10		-0.459535	2.45247e-13		-0.45984	2.61449e-13
-0.46038	3.28788e-10		-0.460685	3.28729e-10		-0.46038	2.48627e-13		-0.460685	2.37047e-13
-0.461225	3.28485e-10		-0.46153	3.28837e-10		-0.461225	2.63054e-13		-0.46153	2.49072e-13
-0.46207	3.29313e-10		-0.462375	3.28767e-10		-0.46207	2.55059e-13		-0.462375	2.61868e-13
-0.462915	3.2867e-10		-0.46322	3.29201e-10		-0.462915	2.46406e-13		-0.46322	2.57708e-13
-0.46376	3.28288e-10		-0.464065	3.2923e-10		-0.46376	2.46703e-13		-0.464065	2.29381e-13
-0.464605	3.28393e-10		-0.46491	3.29119e-10		-0.464605	2.6098e-13		-0.46491	2.45573e-13
-0.46545	3.28483e-10		-0.465755	3.29286e-10		-0.46545	2.70214e-13		-0.465755	2.59177e-13
-0.466295	3.28772e-10		-0.4666	3.2948e-10		-0.466295	2.41079e-13		-0.4666	2.6716e-13
-0.46714	3.28738e-10		-0.467445	3.28964e-10		-0.46714	2.56424e-13		-0.467445	2.38124e-13
-0.467985	3.29313e-10		-0.46829	3.29756e-10		-0.467985	2.51378e-13		-0.46829	2.49021e-13
-0.46883	3.29329e-10		-0.469135	3.29586e-10		-0.46883	2.59163e-13		-0.469135	2.53707e-13
-0.469675	3.29188e-10		-0.46998	3.29548e-10		-0.469675	2.70285e-13		-0.46998	2.51759e-13
-0.47052	3.29041e-10		-0.470825	3.29468e-10		-0.47052	2.3325e-13		-0.470825	2.453e-13
-0.471365	3.29624e-10		-0.47167	3.29062e-10		-0.471365	2.44835e-13		-0.47167	2.44018e-13
-0.47221	3.29725e-10		-0.472515	3.29765e-10		-0.47221	2.57592e-13		-0.472515	2.5136e-13
-0.473055	3.29741e-10		-0.47336	3.29533e-10		-0.473055	2.61403e-13		-0.47336	2.70204e-13
-0.4739	3.29672e-10		-0.474205	3.29447e-10		-0.4739	2.51057e-13		-0.474205	2.56786e-13
-0.474745	3.29539e-10		-0.47505	3.29699e-10		-0.474745	2.51116e-13		-0.47505	2.52983e-13
-0.47559	3.29023e-10		-0.475895	3.29429e-10		-0.47559	2.54691e-13		-0.475895	2.55516e-13
-0.476435	3.29141e-10		-0.47674	3.29159e-10		-0.476435	2.65757e-13		-0.47674	2.62391e-13
-0.47728	3.29739e-10		-0.477585	3.29219e-10		-0.47728	2.43097e-13		-0.477585	2.70267e-13
-0.478125	3.29223e-10		-0.47843	3.29516e-10		-0.478125	2.48967e-13		-0.47843	2.45399e-13
-0.47897	3.30054e-10		-0.479275	3.29527e-10		-0.47897	2.41364e-13		-0.479275	2.5605e-13
-0.479815	3.28872e-10		-0.48012	3.29354e-10		-0.479815	2.70459e-13		-0.48012	2.46927e-13
-0.48066	3.2917e-10		-0.480965	3.28971e-10		-0.48066	2.43948e-13		-0.480965	2.69713e-13
-0.481505	3.29316e-10		-0.48181	3.2932e-10		-0.481505	2.51694e-13		-0.48181	2.44243e-13
-0.48235	3.29053e-10		-0.482655	3.29757e-10		-0.48235	2.65334e-13		-0.482655	2.44726e-13
-0.483195	3.29233e-10		-0.4835	3.29506e-10		-0.483195	2.56199e-13		-0.4835	2.47129e-13
-0.48404	3.2899e-10		-0.484345	3.28722e-10		-0.48404	2.55395e-13		-0.484345	2.54835e-13
-0.484885	3.2902e-10		-0.48519	3.2936e-10		-0.484885	2.46735e-13		-0.48519	2.48842e-13
-0.48573	3.29375e-10		-0.486035	3.29453e-10		-0.48573	2.39377e-13		-0.486035	2.32104e-13
-0.486575	3.29215e-10		-0.48688	3.28965e-10		-0.486575	2.46557e-13		-0.48688	2.49543e-13
-0.48742	3.28707e-10		-0.487725	3.29115e-10		-0.48742	2.65381e-13		-0.487725	2.61955e-13
-0.488265	3.28671e-10		-0.48857	3.29537e-10		-0.488265	2.44617e-13		-0.48857	2.58259e-13
-0.48911	3.28794e-10		-0.489415	3.29188e-10		-0.48911	2.61459e-13		-0.489415	2.38852e-13
-0.489955	3.29255e-10		-0.49026	3.29132e-10		-0.489955	2.60117e-13		-0.49026	2.5301e-13
-0.4908	3.28561e-10		-0.491105	3.29385e-10		-0.4908	2.79223e-13		-0.491105	2.51724e-13
-0.491645	3.29256e-10		-0.49195	3.30168e-10		-0.491645	2.69264e-13		-0.49195	2.73913e-13
-0.49249	3.28427e-10		-0.492795	3.29698e-10		-0.49249	2.602e-13		-0.492795	2.45814e-13
-0.493335	3.28623e-10		-0.49364	3.29502e-10		-0.493335	2.64396e-13		-0.49364	2.41647e-13
-0.49418	3.29217e-10		-0.494485	3.28576e-10		-0.49418	2.56214e-13		-0.494485	2.59838e-13
-0.495025	3.2919e-10		-0.49533	3.29319e-10		-0.495025	2.7097e-13		-0.49533	2.63768e-13
-0.49587	3.295e-10		-0.496175	3.29963e-10		-0.49587	2.60125e-13		-0.496175	2.43024e-13
-0.496715	3.29934e-10		-0.49702	3.29341e-10		-0.496715	2.3967e-13		-0.49702	2.33568e-13
-0.49756	3.29262e-10		-0.497865	3.28859e-10		-0.49756	2.64427e-13		-0.497865	2.52025e-13
-0.498405	3.2912e-10		-0.49871	3.29105e-10		-0.498405	2.56104e-13		-0.49871	2.84144e-13
-0.49925	3.29152e-10		-0.499555	3.29064e-10		-0.49925	2.63473e-13		-0.499555	2.52856e-13
-0.500095	3.2935e-10		-0.5004	3.29725e-10		-0.500095	2.35739e-13		-0.5004	2.45324e-13
-0.50094	3.29114e-10		-0.501245	3.29788e-10		-0.50094	2.57378e-13		-0.501245	2.48379e-13
-0.501785	3.28933e-10		-0.50209	3.29434e-10		-0.501785	2.45817e-13		-0.50209	2.69305e-13
-0.50263	3.29952e-10		-0.502935	3.29412e-10		-0.50263	2.51655e-13		-0.502935	2.78437e-13
-0.503475	3.29205e-10		-0.50378	3.29465e-10		-0.503475	2.48005e-13		-0.50378	2.46982e-13
-0.50432	3.28641e-10		-0.504625	3.29185e-10		-0.50432	2.52486e-13		-0.504625	2.44845e-13
-0.505165	3.29153e-10		-0.50547	3.2914e-10		-0.505165	2.5532e-13		-0.50547	2.46373e-13
-0.50601	3.29196e-10		-0.506315	3.2898e-10		-0.50601	2.49949e-13		-0.506315	2.58821e-13
-0.506855	3.29322e-10		-0.50716	3.2938e-10		-0.506855	2.53832e-13		-0.50716	2.47085e-13
-0.5077	3.29281e-10		-0.508005	3.2954e-10		-0.5077	2.45524e-13		-0.508005	2.54008e-13
-0.508545	3.29407e-10		-0.50885	3.29671e-10		-0.508545	2.51813e-13		-0.50885	2.55781e-13
-0.50939	3.29095e-10		-0.509695	3.29133e-10		-0.50939	2.51896e-13		-0.509695	2.6754e-13
-0.510235	3.29087e-10		-0.51054	3.29155e-10		-0.510235	2.44483e-13		-0.51054	2.48336e-13
-0.51108	3.29799e-10		-0.511385	3.29724e-10		-0.51108	2.47333e-13		-0.511385	2.53248e-13
-0.511925	3.29568e-10		-0.51223	3.29682e-10		-0.511925	2.50309e-13		-0.51223	2.5873e-13
-0.51277	3.29481e-10		-0.513075	3.29453e-10		-0.51277	2.49696e-13		-0.513075	2.58219e-13
-0.513615	3.29166e-10		-0.51392	3.29255e-10		-0.513615	2.32529e-13		-0.51392	2.76877e-13
-0.51446	3.29247e-10		-0.514765	3.29803e-10		-0.51446	2.57873e-13		-0.514765	2.36624e-13
-0.515305	3.2935e-10		-0.51561	3.29141e-10		-0.515305	2.40426e-13		-0.51561	2.43012e-13
-0.51615	3.29346e-10		-0.516455	3.28962e-10		-0.51615	2.51215e-13		-0.516455	2.69594e-13
-0.516995	3.29725e-10		-0.5173	3.29577e-10		-0.516995	2.53527e-13		-0.5173	2.49935e-13
-0.51784	3.29234e-10		-0.518145	3.30021e-10		-0.51784	2.31663e-13		-0.518145	2.44366e-13
-0.518685	3.29106e-10		-0.51899	3.29465e-10		-0.518685	2.45084e-13		-0.51899	2.47354e-13
-0.51953	3.29171e-10		-0.519835	3.29355e-10		-0.51953	2.60996e-13		-0.519835	2.58567e-13
-0.520375	3.2966e-10		-0.52068	3.29822e-10		-0.520375	2.67364e-13		-0.52068	2.55619e-13
-0.52122	3.29421e-10		-0.521525	3.29463e-10		-0.52122	2.40972e-13		-0.521525	2.56383e-13
-0.522065	3.29593e-10		-0.52237	3.29947e-10		-0.522065	2.42923e-13		-0.52237	2.6376e-13
-0.52291	3.29738e-10		-0.523215	3.2884e-10		-0.52291	2.36693e-13		-0.523215	2.5814e-13
-0.523755	3.29603e-10		-0.52406	3.29388e-10		-0.523755	2.64863e-13		-0.52406	2.65981e-13
-0.5246	3.29114e-10		-0.524905	3.28894e-10		-0.5246	2.46244e-13		-0.524905	2.57514e-13
-0.525445	3.29079e-10		-0.52575	3.29933e-10		-0.525445	2.40165e-13		-0.52575	2.55306e-13
-0.52629	3.30238e-10		-0.526595	3.29473e-10		-0.52629	2.4873e-13		-0.526595	2.37807e-13
-0.527135	3.28938e-10		-0.52744	3.30039e-10		-0.527135	2.61692e-13		-0.52744	2.70105e-13
-0.52798	3.29427e-10		-0.528285	3.29339e-10		-0.52798	2.34299e-13		-0.528285	2.61813e-13
-0.528825	3.29481e-10		-0.52913	3.28795e-10		-0.528825	2.32019e-13		-0.52913	2.53628e-13
-0.52967	3.29978e-10		-0.529975	3.30409e-10		-0.52967	2.48152e-13		-0.529975	2.30679e-13
-0.530515	3.2971e-10		-0.53082	3.29246e-10		-0.530515	2.54908e-13		-0.53082	2.48791e-13
-0.53136	3.29185e-10		-0.531665	3.29284e-10		-0.53136	2.6301e-13		-0.531665	2.72187e-13
-0.532205	3.2874e-10		-0.53251	3.29535e-10		-0.532205	2.6628e-13		-0.53251	2.53089e-13
-0.53305	3.29378e-10		-0.533355	3.29547e-10		-0.53305	2.421e-13		-0.533355	2.46428e-13
-0.533895	3.29718e-10		-0.5342	3.29809e-10		-0.533895	2.44142e-13		-0.5342	2.6604e-13
-0.53474	3.29365e-10		-0.535045	3.29572e-10		-0.53474	2.67716e-13		-0.535045	2.55294e-13
-0.535585	3.29494e-10		-0.53589	3.29087e-10		-0.535585	2.48164e-13		-0.53589	2.59486e-13
-0.53643	3.29757e-10		-0.536735	3.3003e-10		-0.53643	2.43283e-13		-0.536735	2.49143e-13
-0.537275	3.30236e-10		-0.53758	3.29609e-10		-0.537275	2.47606e-13		-0.53758	2.50766e-13
-0.53812	3.29962e-10		-0.538425	3.28977e-10		-0.53812	2.74319e-13		-0.538425	2.90679e-13
-0.538965	3.29518e-10		-0.53927	3.28986e-10		-0.538965	2.54857e-13		-0.53927	2.70042e-13
-0.53981	3.29878e-10		-0.540115	3.29502e-10		-0.53981	2.32767e-13		-0.540115	2.62304e-13
-0.540655	3.29781e-10		-0.54096	3.29134e-10		-0.540655	2.3887e-13		-0.54096	2.42593e-13
-0.5415	3.29603e-10		-0.541805	3.2955e-10		-0.5415	2.61039e-13		-0.541805	2.52642e-13
-0.542345	3.29498e-10		-0.54265	3.29737e-10		-0.542345	2.64661e-13		-0.54265	2.78255e-13
-0.54319	3.29662e-10		-0.543495	3.29923e-10		-0.54319	2.56139e-13		-0.543495	2.56846e-13
-0.544035	3.29729e-10		-0.54434	3.29566e-10		-0.544035	2.41961e-13		-0.54434	2.30437e-13
-0.54488	3.29082e-10		-0.545185	3.29859e-10		-0.54488	2.55736e-13		-0.545185	2.48213e-13
-0.545725	3.29879e-10		-0.54603	3.30058e-10		-0.545725	2.48567e-13		-0.54603	2.65894e-13
-0.54657	3.29912e-10		-0.546875	3.29731e-10		-0.54657	2.56543e-13		-0.546875	2.69064e-13
-0.547415	3.29657e-10		-0.54772	3.30109e-10		-0.547415	2.47522e-13		-0.54772	2.34958e-13
-0.54826	3.29685e-10		-0.548565	3.29231e-10		-0.54826	2.57901e-13		-0.548565	2.63495e-13
-0.549105	3.29275e-10		-0.54941	3.29684e-10		-0.549105	2.66478e-13		-0.54941	2.64251e-13
-0.54995	3.29666e-10		-0.550255	3.29844e-10		-0.54995	2.39428e-13		-0.550255	2.7816e-13
-0.550795	3.29779e-10		-0.5511	3.29823e-10		-0.550795	2.47309e-13		-0.5511	2.44057e-13
-0.55164	3.29575e-10		-0.551945	3.30102e-10		-0.55164	2.65037e-13		-0.551945	2.46717e-13
-0.552485	3.29262e-10		-0.55279	3.29788e-10		-0.552485	2.60909e-13		-0.55279	2.63364e-13
-0.55333	3.29465e-10		-0.553635	3.3056e-10		-0.55333	2.44131e-13		-0.553635	2.77887e-13
-0.554175	3.29506e-10		-0.55448	3.30119e-10		-0.554175	2.49011e-13		-0.55448	2.54871e-13
-0.55502	3.28935e-10		-0.555325	3.30004e-10		-0.55502	2.51144e-13		-0.555325	2.53264e-13
-0.555865	3.29178e-10		-0.55617	3.29959e-10		-0.555865	2.43141e-13		-0.55617	2.65423e-13
-0.55671	3.29354e-10		-0.557015	3.30247e-10		-0.55671	2.51845e-13		-0.557015	2.64552e-13
-0.557555	3.2947e-10		-0.55786	3.29789e-10		-0.557555	2.66759e-13		-0.55786	2.84409e-13
-0.5584	3.29158e-10		-0.558705	3.29367e-10		-0.5584	2.58934e-13		-0.558705	2.48336e-13
-0.559245	3.29743e-10		-0.55955	3.29271e-10		-0.559245	2.43327e-13		-0.55955	2.64659e-13
-0.56009	3.29916e-10		-0.560395	3.30366e-10		-0.56009	2.58922e-13		-0.560395	2.67801e-13
-0.560935	3.29716e-10		-0.56124	3.30419e-10		-0.560935	2.60647e-13		-0.56124	2.71752e-13
-0.56178	3.29975e-10		-0.562085	3.30334e-10		-0.56178	2.46474e-13		-0.562085	2.57982e-13
-0.562625	3.29271e-10		-0.56293	3.29762e-10		-0.562625	2.48334e-13		-0.56293	2.58354e-13
-0.56347	3.2971e-10		-0.563775	3.29646e-10		-0.56347	2.49153e-13		-0.563775	2.75789e-13
-0.564315	3.29586e-10		-0.56462	3.30042e-10		-0.564315	2.55205e-13		-0.56462	2.73089e-13
-0.56516	3.29685e-10		-0.565465	3.30111e-10		-0.56516	2.46624e-13		-0.565465	2.69935e-13
-0.566005	3.29218e-10		-0.56631	3.29558e-10		-0.566005	2.5904e-13		-0.56631	2.53422e-13
-0.56685	3.29875e-10		-0.567155	3.30058e-10		-0.56685	2.47333e-13		-0.567155	2.75456e-13
-0.567695	3.29429e-10		-0.568	3.2995e-10		-0.567695	2.62674e-13		-0.568	2.74277e-13
-0.56854	3.29356e-10		-0.568845	3.29994e-10		-0.56854	2.48152e-13		-0.568845	2.72353e-13
-0.569385	3.29596e-10		-0.56969	3.30046e-10		-0.569385	2.48848e-13		-0.56969	2.67374e-13
-0.57023	3.29242e-10		-0.570535	3.29925e-10		-0.57023	2.43659e-13		-0.570535	2.63238e-13
-0.571075	3.30089e-10		-0.57138	3.30299e-10		-0.571075	2.54477e-13		-0.57138	2.75302e-13
-0.57192	3.29897e-10		-0.572225	3.30561e-10		-0.57192	2.53056e-13		-0.572225	2.68352e-13
-0.572765	3.29994e-10		-0.57307	3.30342e-10		-0.572765	2.44875e-13		-0.57307	2.54301e-13
-0.57361	3.29308e-10		-0.573915	3.29978e-10		-0.57361	2.43794e-13		-0.573915	2.59046e-13
-0.574455	3.29479e-10		-0.57476	3.30179e-10		-0.574455	2.49941e-13		-0.57476	2.79122e-13
-0.5753	3.29749e-10		-0.575605	3.29614e-10		-0.5753	2.61273e-13		-0.575605	2.68502e-13
-0.576145	3.2945e-10		-0.57645	3.29755e-10		-0.576145	2.2742e-13		-0.57645	2.49701e-13
-0.57699	3.30203e-10		-0.577295	3.29751e-10		-0.57699	2.44582e-13		-0.577295	2.62343e-13
-0.577835	3.29952e-10		-0.57814	3.30477e-10		-0.577835	2.5188e-13		-0.57814	2.6175e-13
-0.57868	3.29879e-10		-0.578985	3.29983e-10		-0.57868	2.58641e-13		-0.578985	2.68162e-13
-0.579525	3.30232e-10		-0.57983	3.29974e-10		-0.579525	2.41479e-13		-0.57983	2.42541e-13
-0.58037	3.3091e-10		-0.580675	3.30667e-10		-0.58037	2.3583e-13		-0.580675	2.43364e-13
-0.581215	3.3008e-10		-0.58152	3.30478e-10		-0.581215	2.625e-13		-0.58152	2.5698e-13
-0.58206	3.30678e-10		-0.582365	3.29486e-10		-0.58206	2.55945e-13		-0.582365	2.77067e-13
-0.582905	3.30483e-10		-0.58321	3.30421e-10		-0.582905	2.71465e-13		-0.58321	2.73228e-13
-0.58375	3.30633e-10		-0.584055	3.29974e-10		-0.58375	2.54936e-13		-0.584055	2.48265e-13
-0.584595	3.30047e-10		-0.5849	3.30066e-10		-0.584595	2.47891e-13		-0.5849	2.71478e-13
-0.58544	3.30891e-10		-0.585745	3.301e-10		-0.58544	2.6174e-13		-0.585745	2.81678e-13
-0.586285	3.30686e-10		-0.58659	3.30201e-10		-0.586285	2.70946e-13		-0.58659	2.70323e-13
-0.58713	3.29949e-10		-0.587435	3.30185e-10		-0.58713	2.49624e-13		-0.587435	2.67999e-13
-0.587975	3.31048e-10		-0.58828	3.3047e-10		-0.587975	2.48738e-13		-0.58828	2.51423e-13
-0.58882	3.3099e-10		-0.589125	3.29828e-10		-0.58882	2.62274e-13		-0.589125	2.69749e-13
-0.589665	3.30358e-10		-0.58997	3.29718e-10		-0.589665	2.57354e-13		-0.58997	2.70022e-13
-0.59051	3.30907e-10		-0.590815	3.30451e-10		-0.59051	2.58894e-13		-0.590815	2.72749e-13
-0.591355	3.31054e-10		-0.59166	3.29828e-10		-0.591355	2.35419e-13		-0.59166	2.56893e-13
-0.5922	3.30844e-10		-0.592505	3.29335e-10		-0.5922	2.55597e-13		-0.592505	2.57772e-13
-0.593045	3.30415e-10		-0.59335	3.30618e-10		-0.593045	2.61847e-13		-0.59335	2.91273e-13
-0.59389	3.30185e-10		-0.594195	3.29952e-10		-0.59389	2.46537e-13		-0.594195	2.73572e-13
-0.594735	3.30807e-10		-0.59504	3.29697e-10		-0.594735	2.46739e-13		-0.59504	2.53925e-13
-0.59558	3.31231e-10		-0.595885	3.30537e-10		-0.59558	2.55589e-13		-0.595885	2.61667e-13
-0.596425	3.30935e-10		-0.59673	3.29905e-10		-0.596425	2.68647e-13		-0.59673	2.7058e-13
-0.59727	3.31053e-10		-0.597575	3.30145e-10		-0.59727	2.5866e-13		-0.597575	2.72413e-13
-0.598115	3.30832e-10		-0.59842	3.29994e-10		-0.598115	2.43319e-13		-0.59842	2.54091e-13
-0.59896	3.30426e-10		-0.599265	3.30783e-10		-0.59896	2.57901e-13		-0.599265	2.328e-13
-0.599805	3.31272e-10		-0.60011	3.3037e-10		-0.599805	2.53119e-13		-0.60011	2.79664e-13
-0.60065	3.30918e-10		-0.600955	3.30529e-10		-0.60065	2.58419e-13		-0.600955	2.73331e-13
-0.601495	3.30986e-10		-0.6018	3.30013e-10		-0.601495	2.44942e-13		-0.6018	2.63171e-13
-0.60234	3.31219e-10		-0.602645	3.30497e-10		-0.60234	2.25828e-13		-0.602645	2.5586e-13
-0.603185	3.31124e-10		-0.60349	3.30157e-10		-0.603185	2.53254e-13		-0.60349	2.57851e-13
-0.60403	3.31636e-10		-0.604335	3.3024e-10		-0.60403	2.50103e-13		-0.604335	2.96909e-13
-0.604875	3.30565e-10		-0.60518	3.30154e-10		-0.604875	2.49505e-13		-0.60518	2.59838e-13
-0.60572	3.30771e-10		-0.606025	3.30338e-10		-0.60572	2.39472e-13		-0.606025	2.56632e-13
-0.606565	3.31028e-10		-0.60687	3.3065e-10		-0.606565	2.20849e-13		-0.60687	2.60412e-13
-0.60741	3.31099e-10		-0.607715	3.30462e-10		-0.60741	2.40932e-13		-0.607715	2.76964e-13
-0.608255	3.31381e-10		-0.60856	3.30638e-10		-0.608255	2.4715e-13		-0.60856	2.84105e-13
-0.6091	3.3121e-10		-0.609405	3.303e-10		-0.6091	2.51465e-13		-0.609405	2.69982e-13
-0.609945	3.31966e-10		-0.61025	3.30736e-10		-0.609945	2.48536e-13		-0.61025	2.50572e-13
-0.61079	3.3104e-10		-0.611095	3.30148e-10		-0.61079	2.45559e-13		-0.611095	2.67065e-13
-0.611635	3.31414e-10		-0.61194	3.30189e-10		-0.611635	2.62559e-13		-0.61194	2.81164e-13
-0.61248	3.31825e-10		-0.612785	3.30265e-10		-0.61248	2.36381e-13		-0.612785	2.73287e-13
-0.613325	3.31814e-10		-0.61363	3.29987e-10		-0.613325	2.43497e-13		-0.61363	2.67077e-13
-0.61417	3.31584e-10		-0.614475	3.30588e-10		-0.61417	2.56745e-13		-0.614475	2.86266e-13
-0.615015	3.31967e-10		-0.61532	3.31007e-10		-0.615015	2.67313e-13		-0.61532	2.94526e-13
-0.61586	3.31902e-10		-0.616165	3.30487e-10		-0.61586	2.41582e-13		-0.616165	2.71858e-13
-0.616705	3.31923e-10		-0.61701	3.30272e-10		-0.616705	2.60256e-13		-0.61701	2.53647e-13
-0.61755	3.32035e-10		-0.617855	3.30492e-10		-0.61755	2.60988e-13		-0.617855	2.64702e-13
-0.618395	3.32135e-10		-0.6187	3.30196e-10		-0.618395	2.48061e-13		-0.6187	2.8327e-13
-0.61924	3.32554e-10		-0.619545	3.3033e-10		-0.61924	2.72387e-13		-0.619545	2.7189e-13
-0.620085	3.31748e-10		-0.62039	3.304e-10		-0.620085	2.45761e-13		-0.62039	2.82609e-13
-0.62093	3.3228e-10		-0.621235	3.30634e-10		-0.62093	2.81807e-13		-0.621235	2.63238e-13
-0.621775	3.31454e-10		-0.62208	3.302e-10		-0.621775	2.54239e-13		-0.62208	2.79517e-13
-0.62262	3.31634e-10		-0.622925	3.30571e-10		-0.62262	2.54398e-13		-0.622925	2.77142e-13
-0.623465	3.3147e-10		-0.62377	3.30712e-10		-0.623465	2.50214e-13		-0.62377	2.61797e-13
-0.62431	3.31715e-10		-0.624615	3.30126e-10		-0.62431	2.55253e-13		-0.624615	2.66836e-13
-0.625155	3.31889e-10		-0.62546	3.30532e-10		-0.625155	2.61764e-13		-0.62546	2.62985e-13
-0.626	3.32559e-10		-0.626305	3.29667e-10		-0.626	2.65623e-13		-0.626305	2.98908e-13
-0.626845	3.32291e-10		-0.62715	3.31e-10		-0.626845	2.62824e-13		-0.62715	2.56149e-13
-0.62769	3.31973e-10		-0.627995	3.30462e-10		-0.62769	2.49173e-13		-0.627995	2.59304e-13
-0.628535	3.31969e-10		-0.62884	3.30407e-10		-0.628535	2.78938e-13		-0.62884	2.67695e-13
-0.62938	3.32132e-10		-0.629685	3.30847e-10		-0.62938	2.59468e-13		-0.629685	2.79197e-13
-0.630225	3.32043e-10		-0.63053	3.30296e-10		-0.630225	2.56325e-13		-0.63053	2.89602e-13
-0.63107	3.32419e-10		-0.631375	3.30654e-10		-0.63107	2.43093e-13		-0.631375	2.75068e-13
-0.631915	3.32775e-10		-0.63222	3.30585e-10		-0.631915	2.70202e-13		-0.63222	2.65122e-13
-0.63276	3.3225e-10		-0.633065	3.30877e-10		-0.63276	2.71754e-13		-0.633065	2.83519e-13
-0.633605	3.32318e-10		-0.63391	3.29937e-10		-0.633605	2.42682e-13		-0.63391	2.88478e-13
-0.63445	3.32861e-10		-0.634755	3.30653e-10		-0.63445	2.51235e-13		-0.634755	2.7419e-13
-0.635295	3.32537e-10		-0.6356	3.30139e-10		-0.635295	2.58027e-13		-0.6356	2.67532e-13
-0.63614	3.32392e-10		-0.636445	3.30891e-10		-0.63614	2.71144e-13		-0.636445	2.8023e-13
-0.636985	3.33406e-10		-0.63729	3.30718e-10		-0.636985	2.66137e-13		-0.63729	2.8944e-13
-0.63783	3.321e-10		-0.638135	3.30914e-10		-0.63783	2.6476e-13		-0.638135	2.60238e-13
-0.638675	3.32258e-10		-0.63898	3.30738e-10		-0.638675	2.41756e-13		-0.63898	2.55888e-13
-0.63952	3.31943e-10		-0.639825	3.30987e-10		-0.63952	2.48666e-13		-0.639825	2.8874e-13
-0.640365	3.32787e-10		-0.64067	3.305e-10		-0.640365	2.49015e-13		-0.64067	2.95856e-13
-0.64121	3.32733e-10		-0.641515	3.31178e-10		-0.64121	2.60612e-13		-0.641515	2.9056e-13
-0.642055	3.32375e-10		-0.64236	3.30461e-10		-0.642055	2.34049e-13		-0.64236	2.60408e-13
-0.6429	3.33414e-10		-0.643205	3.3079e-10		-0.6429	2.48868e-13		-0.643205	2.80218e-13
-0.643745	3.33209e-10		-0.64405	3.30687e-10		-0.643745	2.75122e-13		-0.64405	2.88811e-13
-0.64459	3.32786e-10		-0.644895	3.30976e-10		-0.64459	2.5716e-13		-0.644895	2.94942e-13
-0.645435	3.33095e-10		-0.64574	3.30923e-10		-0.645435	2.45975e-13		-0.64574	2.8604e-13
-0.64628	3.3348e-10		-0.646585	3.3076e-10		-0.64628	2.40283e-13		-0.646585	2.73264e-13
-0.647125	3.33355e-10		-0.64743	3.30532e-10		-0.647125	2.64499e-13		-0.64743	2.81112e-13
-0.64797	3.32996e-10		-0.648275	3.30852e-10		-0.64797	2.60121e-13		-0.648275	2.86432e-13
-0.648815	3.33447e-10		-0.64912	3.30945e-10		-0.648815	2.50831e-13		-0.64912	2.96557e-13
-0.64966	3.33925e-10		-0.649965	3.31137e-10		-0.64966	2.41918e-13		-0.649965	2.77815e-13
-0.650505	3.33425e-10		-0.65081	3.30244e-10		-0.650505	2.43663e-13		-0.65081	2.95528e-13
-0.65135	3.33204e-10		-0.651655	3.30543e-10		-0.65135	2.46953e-13		-0.651655	2.77883e-13
-0.652195	3.33816e-10		-0.6525	3.31282e-10		-0.652195	2.57394e-13		-0.6525	2.98876e-13
-0.65304	3.34057e-10		-0.653345	3.3015e-10		-0.65304	2.54849e-13		-0.653345	2.75872e-13
-0.653885	3.33707e-10		-0.65419	3.31151e-10		-0.653885	2.52185e-13		-0.65419	2.72504e-13
-0.65473	3.33487e-10		-0.655035	3.30187e-10		-0.65473	2.47483e-13		-0.655035	2.7888e-13
-0.655575	3.33865e-10		-0.65588	3.30437e-10		-0.655575	2.41118e-13		-0.65588	2.82929e-13
-0.65642	3.33436e-10		-0.656725	3.30498e-10		-0.65642	2.47871e-13		-0.656725	2.71197e-13
-0.657265	3.33821e-10		-0.65757	3.31275e-10		-0.657265	2.485e-13		-0.65757	2.67014e-13
-0.65811	3.33675e-10		-0.658415	3.30751e-10		-0.65811	2.56523e-13		-0.658415	2.9113e-13
-0.658955	3.34465e-10		-0.65926	3.3118e-10		-0.658955	2.693e-13		-0.65926	2.89947e-13
-0.6598	3.34677e-10		-0.660105	3.3065e-10		-0.6598	2.48623e-13		-0.660105	2.97538e-13
-0.660645	3.35004e-10		-0.66095	3.30818e-10		-0.660645	2.6628e-13		-0.66095	2.75923e-13
-0.66149	3.34645e-10		-0.661795	3.30771e-10		-0.66149	2.59262e-13		-0.661795	2.74522e-13
-0.662335	3.3521e-10		-0.66264	3.30095e-10		-0.662335	2.54315e-13		-0.66264	2.92464e-13
-0.66318	3.35203e-10		-0.663485	3.31051e-10		-0.66318	2.54869e-13		-0.663485	3.06943e-13
-0.664025	3.35435e-10		-0.66433	3.30907e-10		-0.664025	2.54635e-13		-0.66433	2.87002e-13
-0.66487	3.35194e-10		-0.665175	3.30473e-10		-0.66487	2.53784e-13		-0.665175	2.85716e-13
-0.665715	3.34616e-10		-0.66602	3.30825e-10		-0.665715	2.67321e-13		-0.66602	2.99517e-13
-0.66656	3.35101e-10		-0.666865	3.30487e-10		-0.66656	2.58063e-13		-0.666865	2.90877e-13
-0.667405	3.35289e-10		-0.66771	3.30511e-10		-0.667405	2.35684e-13		-0.66771	2.82359e-13
-0.66825	3.3506e-10		-0.668555	3.3092e-10		-0.66825	2.62053e-13		-0.668555	2.79965e-13
-0.669095	3.35515e-10		-0.6694	3.30971e-10		-0.669095	2.60062e-13		-0.6694	2.91902e-13
-0.66994	3.35002e-10		-0.670245	3.30983e-10		-0.66994	2.70519e-13		-0.670245	2.92721e-13
-0.670785	3.35723e-10		-0.67109	3.30738e-10		-0.670785	2.49707e-13		-0.67109	2.7584e-13
-0.67163	3.3571e-10		-0.671935	3.30419e-10		-0.67163	2.58023e-13		-0.671935	2.92049e-13
-0.672475	3.35248e-10		-0.67278	3.31262e-10		-0.672475	2.51528e-13		-0.67278	3.04789e-13
-0.67332	3.36178e-10		-0.673625	3.31191e-10		-0.67332	2.58815e-13		-0.673625	2.98848e-13
-0.674165	3.35995e-10		-0.67447	3.3129e-10		-0.674165	2.5363e-13		-0.67447	3.03721e-13
-0.67501	3.36101e-10		-0.675315	3.31e-10		-0.67501	2.56238e-13		-0.675315	2.81667e-13
-0.675855	3.36088e-10		-0.67616	3.3119e-10		-0.675855	2.58819e-13		-0.67616	2.95345e-13
-0.6767	3.36005e-10		-0.677005	3.31111e-10		-0.6767	2.73072e-13		-0.677005	3.07422e-13
-0.677545	3.36103e-10		-0.67785	3.30917e-10		-0.677545	2.52407e-13		-0.67785	2.94016e-13
-0.67839	3.36422e-10		-0.678695	3.31293e-10		-0.67839	2.49086e-13		-0.678695	2.96434e-13
-0.679235	3.36233e-10		-0.67954	3.31258e-10		-0.679235	2.56551e-13		-0.67954	2.99213e-13
-0.68008	3.36309e-10		-0.680385	3.31168e-10		-0.68008	2.60778e-13		-0.680385	2.95765e-13
-0.680925	3.36469e-10		-0.68123	3.31308e-10		-0.680925	2.59701e-13		-0.68123	3.14099e-13
-0.68177	3.36374e-10		-0.682075	3.30803e-10		-0.68177	2.56266e-13		-0.682075	2.78227e-13
-0.682615	3.36663e-10		-0.68292	3.31539e-10		-0.682615	2.64514e-13		-0.68292	2.96082e-13
-0.68346	3.36516e-10		-0.683765	3.31624e-10		-0.68346	2.57964e-13		-0.683765	3.01793e-13
-0.684305	3.36294e-10		-0.68461	3.31029e-10		-0.684305	2.466e-13		-0.68461	3.00994e-13
-0.68515	3.37886e-10		-0.685455	3.30574e-10		-0.68515	2.44653e-13		-0.685455	2.96687e-13
-0.685995	3.37337e-10		-0.6863	3.30964e-10		-0.685995	2.59068e-13		-0.6863	2.83463e-13
-0.68684	3.37096e-10		-0.687145	3.30903e-10		-0.68684	2.58854e-13		-0.687145	2.94447e-13
-0.687685	3.37406e-10		-0.68799	3.31384e-10		-0.687685	2.79694e-13		-0.68799	3.15254e-13
-0.68853	3.37672e-10		-0.688835	3.30874e-10		-0.68853	2.51207e-13		-0.688835	3.14629e-13
-0.689375	3.37363e-10		-0.68968	3.30584e-10		-0.689375	2.51128e-13		-0.68968	2.79466e-13
-0.69022	3.37495e-10		-0.690525	3.31195e-10		-0.69022	2.51746e-13		-0.690525	2.79327e-13
-0.691065	3.378e-10		-0.69137	3.30399e-10		-0.691065	2.74908e-13		-0.69137	3.01908e-13
-0.69191	3.37541e-10		-0.692215	3.30992e-10		-0.69191	2.71033e-13		-0.692215	2.955e-13
-0.692755	3.3772e-10		-0.69306	3.31384e-10		-0.692755	2.63822e-13		-0.69306	3.01401e-13
-0.6936	3.382e-10		-0.693905	3.31381e-10		-0.6936	2.50123e-13		-0.693905	2.7987e-13
-0.694445	3.38325e-10		-0.69475	3.32042e-10		-0.694445	2.6964e-13		-0.69475	3.00914e-13
-0.69529	3.38747e-10		-0.695595	3.31275e-10		-0.69529	2.57881e-13		-0.695595	3.16509e-13
-0.696135	3.38995e-10		-0.69644	3.31498e-10		-0.696135	2.51271e-13		-0.69644	3.09836e-13
-0.69698	3.38409e-10		-0.697285	3.31338e-10		-0.69698	2.54892e-13		-0.697285	2.95658e-13
-0.697825	3.38574e-10		-0.69813	3.31573e-10		-0.697825	2.466e-13		-0.69813	2.98777e-13
-0.69867	3.38449e-10		-0.698975	3.31342e-10		-0.69867	2.70641e-13		-0.698975	3.14123e-13
-0.699515	3.38985e-10		-0.69982	3.31117e-10		-0.699515	2.53729e-13		-0.69982	3.01089e-13
-0.70036	3.38495e-10		-0.700665	3.31308e-10		-0.70036	2.61534e-13		-0.700665	2.95286e-13
-0.701205	3.39289e-10		-0.70151	3.31642e-10		-0.701205	2.67974e-13		-0.70151	2.79814e-13
-0.70205	3.39938e-10		-0.702355	3.31574e-10		-0.70205	2.62559e-13		-0.702355	3.29666e-13
-0.702895	3.39734e-10		-0.7032	3.31469e-10		-0.702895	2.61083e-13		-0.7032	3.11692e-13
-0.70374	3.39525e-10		-0.704045	3.32276e-10		-0.70374	2.58668e-13		-0.704045	3.31617e-13
-0.704585	3.39699e-10		-0.70489	3.32038e-10		-0.704585	2.50748e-13		-0.70489	3.07611e-13
-0.70543	3.39243e-10		-0.705735	3.31887e-10		-0.70543	2.80513e-13		-0.705735	3.03139e-13
-0.706275	3.3974e-10		-0.70658	3.32185e-10		-0.706275	2.70487e-13		-0.70658	3.31384e-13
-0.70712	3.40222e-10		-0.707425	3.31479e-10		-0.70712	2.46434e-13		-0.707425	3.10105e-13
-0.707965	3.39293e-10		-0.70827	3.31934e-10		-0.707965	2.60818e-13		-0.70827	3.08146e-13
-0.70881	3.39389e-10		-0.709115	3.31994e-10		-0.70881	2.62539e-13		-0.709115	3.12385e-13
-0.709655	3.40749e-10		-0.70996	3.32041e-10		-0.709655	2.86347e-13		-0.70996	3.25415e-13
-0.7105	3.40392e-10		-0.710805	3.32081e-10		-0.7105	2.62456e-13		-0.710805	3.07944e-13
-0.711345	3.4031e-10		-0.71165	3.32763e-10		-0.711345	2.5946e-13		-0.71165	3.023e-13
-0.71219	3.40419e-10		-0.712495	3.31943e-10		-0.71219	2.61206e-13		-0.712495	3.08079e-13
-0.713035	3.41002e-10		-0.71334	3.31679e-10		-0.713035	2.66699e-13		-0.71334	3.18587e-13
-0.71388	3.4098e-10		-0.714185	3.3214e-10		-0.71388	2.92514e-13		-0.714185	3.37883e-13
-0.714725	3.41526e-10		-0.71503	3.31908e-10		-0.714725	2.71025e-13		-0.71503	3.09626e-13
-0.71557	3.40603e-10		-0.715875	3.3225e-10		-0.71557	2.6871e-13		-0.715875	3.15072e-13
-0.716415	3.40954e-10		-0.71672	3.3239e-10		-0.716415	2.7093e-13		-0.71672	3.27976e-13
-0.71726	3.40906e-10		-0.717565	3.31707e-10		-0.71726	2.76088e-13		-0.717565	3.29622e-13
-0.718105	3.40998e-10		-0.71841	3.31785e-10		-0.718105	2.40746e-13		-0.71841	3.10845e-13
-0.71895	3.40847e-10		-0.719255	3.31846e-10		-0.71895	2.61237e-13		-0.719255	3.05902e-13
-0.719795	3.41336e-10		-0.7201	3.31864e-10		-0.719795	2.80141e-13		-0.7201	3.20641e-13
-0.72064	3.41788e-10		-0.720945	3.31525e-10		-0.72064	2.87087e-13		-0.720945	3.30774e-13
-0.721485	3.41281e-10		-0.72179	3.31572e-10		-0.721485	2.59559e-13		-0.72179	3.42803e-13
-0.72233	3.41865e-10		-0.722635	3.32291e-10		-0.72233	2.55692e-13		-0.722635	3.22838e-13
-0.723175	3.42047e-10		-0.72348	3.32091e-10		-0.723175	2.79674e-13		-0.72348	3.22933e-13
-0.72402	3.41654e-10		-0.724325	3.32696e-10		-0.72402	2.69502e-13		-0.724325	3.41101e-13
-0.724865	3.42518e-10		-0.72517	3.3234e-10		-0.724865	2.674e-13		-0.72517	3.48419e-13
-0.72571	3.42963e-10		-0.726015	3.32617e-10		-0.72571	2.69616e-13		-0.726015	3.09048e-13
-0.726555	3.42762e-10		-0.72686	3.32644e-10		-0.726555	2.47107e-13		-0.72686	3.1299e-13
-0.7274	3.43073e-10		-0.727705	3.31872e-10		-0.7274	2.69723e-13		-0.727705	3.24782e-13
-0.728245	3.43117e-10		-0.72855	3.32379e-10		-0.728245	2.73729e-13		-0.72855	3.48399e-13
-0.72909	3.4264e-10		-0.729395	3.32109e-10		-0.72909	2.64542e-13		-0.729395	3.3073e-13
-0.729935	3.4297e-10		-0.73024	3.32251e-10		-0.729935	2.5961e-13		-0.73024	3.11589e-13
-0.73078	3.42664e-10		-0.731085	3.32163e-10		-0.73078	2.62607e-13		-0.731085	3.31779e-13
-0.731625	3.41932e-10		-0.73193	3.31774e-10		-0.731625	2.58704e-13		-0.73193	3.43938e-13
-0.73247	3.43589e-10		-0.732775	3.32076e-10		-0.73247	2.613e-13		-0.732775	3.33351e-13
-0.733315	3.4326e-10		-0.73362	3.3246e-10		-0.733315	2.56009e-13		-0.73362	3.19232e-13
-0.73416	3.43068e-10		-0.734465	3.321e-10		-0.73416	2.85666e-13		-0.734465	3.13303e-13
-0.735005	3.42894e-10		-0.73531	3.31922e-10		-0.735005	2.55213e-13		-0.73531	3.43274e-13
-0.73585	3.44702e-10		-0.736155	3.32211e-10		-0.73585	2.58759e-13		-0.736155	3.41857e-13
-0.736695	3.4431e-10		-0.737	3.31884e-10		-0.736695	2.53428e-13		-0.737	3.22925e-13
-0.73754	3.44914e-10		-0.737845	3.31609e-10		-0.73754	2.59907e-13		-0.737845	3.2874e-13
-0.738385	3.44884e-10		-0.73869	3.32239e-10		-0.738385	2.83216e-13		-0.73869	3.37012e-13
-0.73923	3.44404e-10		-0.739535	3.31697e-10		-0.73923	2.79674e-13		-0.739535	3.49967e-13
-0.740075	3.4542e-10		-0.74038	3.31921e-10		-0.740075	2.50839e-13		-0.74038	3.39779e-13
-0.74092	3.44946e-10		-0.741225	3.32397e-10		-0.74092	2.70254e-13		-0.741225	3.36185e-13
-0.741765	3.44676e-10		-0.74207	3.32096e-10		-0.741765	2.65373e-13		-0.74207	3.37024e-13
-0.74261	3.45234e-10		-0.742915	3.31858e-10		-0.74261	2.67075e-13		-0.742915	3.55456e-13
-0.743455	3.45394e-10		-0.74376	3.3222e-10		-0.743455	2.61775e-13		-0.74376	3.28332e-13
-0.7443	3.45445e-10		-0.744605	3.31792e-10		-0.7443	2.45334e-13		-0.744605	3.16857e-13
-0.745145	3.46344e-10		-0.74545	3.32128e-10		-0.745145	2.62615e-13		-0.74545	3.27928e-13
-0.74599	3.46214e-10		-0.746295	3.31998e-10		-0.74599	2.74307e-13		-0.746295	3.51043e-13
-0.746835	3.46251e-10		-0.74714	3.32657e-10		-0.746835	2.5682e-13		-0.74714	3.49614e-13
-0.74768	3.45547e-10		-0.747985	3.32524e-10		-0.74768	2.63006e-13		-0.747985	3.19319e-13
-0.748525	3.46198e-10		-0.74883	3.32095e-10		-0.748525	2.57255e-13		-0.74883	3.23673e-13
-0.74937	3.46415e-10		-0.749675	3.3232e-10		-0.74937	2.61012e-13		-0.749675	3.40499e-13
-0.750215	3.46633e-10		-0.75052	3.32341e-10		-0.750215	2.65571e-13		-0.75052	3.52864e-13
-0.75106	3.46381e-10		-0.751365	3.32728e-10		-0.75106	2.77813e-13		-0.751365	3.3793e-13
-0.751905	3.47113e-10		-0.75221	3.32006e-10		-0.751905	2.63905e-13		-0.75221	3.34732e-13
-0.75275	3.4696e-10		-0.753055	3.32069e-10		-0.75275	2.78375e-13		-0.753055	3.2192e-13
-0.753595	3.47006e-10		-0.7539	3.32507e-10		-0.753595	2.71591e-13		-0.7539	3.64485e-13
-0.75444	3.47276e-10		-0.754745	3.32616e-10		-0.75444	2.56689e-13		-0.754745	3.32468e-13
-0.755285	3.4733e-10		-0.75559	3.32682e-10		-0.755285	2.41281e-13		-0.75559	3.37024e-13
-0.75613	3.47217e-10		-0.756435	3.32451e-10		-0.75613	2.65361e-13		-0.756435	3.27999e-13
-0.756975	3.47578e-10		-0.75728	3.32443e-10		-0.756975	2.70827e-13		-0.75728	3.51087e-13
-0.75782	3.47939e-10		-0.758125	3.32507e-10		-0.75782	2.67519e-13		-0.758125	3.57427e-13
-0.758665	3.48873e-10		-0.75897	3.3302e-10		-0.758665	2.64803e-13		-0.75897	3.46234e-13
-0.75951	3.48507e-10		-0.759815	3.33173e-10		-0.75951	2.70032e-13		-0.759815	3.47805e-13
-0.760355	3.48492e-10		-0.76066	3.33178e-10		-0.760355	2.68211e-13		-0.76066	3.43226e-13
-0.7612	3.48442e-10		-0.761505	3.3281e-10		-0.7612	2.60073e-13		-0.761505	3.65055e-13
-0.762045	3.48639e-10		-0.76235	3.32876e-10		-0.762045	2.63101e-13		-0.76235	3.55682e-13
-0.76289	3.48569e-10		-0.763195	3.32941e-10		-0.76289	2.58562e-13		-0.763195	3.48934e-13
-0.763735	3.4905e-10		-0.76404	3.32666e-10		-0.763735	2.80715e-13		-0.76404	3.44655e-13
-0.76458	3.48882e-10		-0.764885	3.33281e-10		-0.76458	2.75015e-13		-0.764885	3.53264e-13
-0.765425	3.5019e-10		-0.76573	3.3268e-10		-0.765425	2.56887e-13		-0.76573	3.50703e-13
-0.76627	3.49412e-10		-0.766575	3.32897e-10		-0.76627	2.47788e-13		-0.766575	3.23479e-13
-0.767115	3.49508e-10		-0.76742	3.33017e-10		-0.767115	2.73911e-13		-0.76742	3.48225e-13
-0.76796	3.50357e-10		-0.768265	3.3341e-10		-0.76796	2.68797e-13		-0.768265	3.5362e-13
-0.768805	3.50653e-10		-0.76911	3.32607e-10		-0.768805	2.67052e-13		-0.76911	3.81421e-13
-0.76965	3.50473e-10		-0.769955	3.33287e-10		-0.76965	2.59634e-13		-0.769955	3.30192e-13
-0.770495	3.50594e-10		-0.7708	3.33184e-10		-0.770495	2.8588e-13		-0.7708	3.37756e-13
-0.77134	3.50892e-10		-0.771645	3.32845e-10		-0.77134	2.86375e-13		-0.771645	3.73842e-13
-0.772185	3.50921e-10		-0.77249	3.33008e-10		-0.772185	2.67388e-13		-0.77249	3.834e-13
-0.77303	3.50626e-10		-0.773335	3.3295e-10		-0.77303	2.723e-13		-0.773335	3.66131e-13
-0.773875	3.51626e-10		-0.77418	3.33394e-10		-0.773875	2.71556e-13		-0.77418	3.50513e-13
-0.77472	3.5159e-10		-0.775025	3.33642e-10		-0.77472	2.86881e-13		-0.775025	3.8798e-13
-0.775565	3.50995e-10		-0.77587	3.33718e-10		-0.775565	2.7076e-13		-0.77587	3.8338e-13
-0.77641	3.51622e-10		-0.776715	3.33676e-10		-0.77641	2.47364e-13		-0.776715	3.84132e-13
-0.777255	3.51154e-10		-0.77756	3.33958e-10		-0.777255	2.57877e-13		-0.77756	3.53972e-13
-0.7781	3.51598e-10		-0.778405	3.34282e-10		-0.7781	2.86426e-13		-0.778405	3.67984e-13
-0.778945	3.51753e-10		-0.77925	3.33845e-10		-0.778945	2.71405e-13		-0.77925	3.963e-13
-0.77979	3.51961e-10		-0.780095	3.33488e-10		-0.77979	2.60105e-13		-0.780095	3.89357e-13
-0.780635	3.52634e-10		-0.78094	3.33518e-10		-0.780635	2.58763e-13		-0.78094	3.68791e-13
-0.78148	3.52571e-10		-0.781785	3.33587e-10		-0.78148	2.70167e-13		-0.781785	3.73196e-13
-0.782325	3.5262e-10		-0.78263	3.33864e-10		-0.782325	2.93274e-13		-0.78263	3.8017e-13
-0.78317	3.528e-10		-0.783475	3.33532e-10		-0.78317	2.67269e-13		-0.783475	3.88435e-13
-0.784015	3.53706e-10		-0.78432	3.33551e-10		-0.784015	2.50194e-13		-0.78432	3.86749e-13
-0.78486	3.5384e-10		-0.785165	3.34222e-10		-0.78486	2.73685e-13		-0.785165	3.88447e-13
-0.785705	3.53638e-10		-0.78601	3.33318e-10		-0.785705	2.75637e-13		-0.78601	3.7609e-13
-0.78655	3.54568e-10		-0.786855	3.34369e-10		-0.78655	2.62175e-13		-0.786855	3.97032e-13
-0.787395	3.53646e-10		-0.7877	3.34511e-10		-0.787395	2.65053e-13		-0.7877	3.95999e-13
-0.78824	3.54025e-10		-0.788545	3.34173e-10		-0.78824	2.62306e-13		-0.788545	3.85906e-13
-0.789085	3.54495e-10		-0.78939	3.34729e-10		-0.789085	2.67463e-13		-0.78939	3.88898e-13
-0.78993	3.54506e-10		-0.790235	3.34574e-10		-0.78993	2.68461e-13		-0.790235	4.03147e-13
-0.790775	3.54903e-10		-0.79108	3.34656e-10		-0.790775	2.66957e-13		-0.79108	3.90517e-13
-0.79162	3.55554e-10		-0.791925	3.34872e-10		-0.79162	2.77283e-13		-0.791925	3.85027e-13
-0.792465	3.55798e-10		-0.79277	3.34731e-10		-0.792465	2.73123e-13		-0.79277	3.83709e-13
-0.79331	3.56404e-10		-0.793615	3.34749e-10		-0.79331	2.91275e-13		-0.793615	4.02807e-13
-0.794155	3.55932e-10		-0.79446	3.34485e-10		-0.794155	2.75094e-13		-0.79446	4.10829e-13
-0.795	3.55917e-10		-0.795305	3.34225e-10		-0.795	2.72791e-13		-0.795305	3.88542e-13
-0.795845	3.56104e-10		-0.79615	3.35179e-10		-0.795845	2.7967e-13		-0.79615	3.8872e-13
-0.79669	3.5609e-10		-0.796995	3.34684e-10		-0.79669	2.79183e-13		-0.796995	3.99019e-13
-0.797535	3.56339e-10		-0.79784	3.3481e-10		-0.797535	2.83268e-13		-0.79784	4.27821e-13
-0.79838	3.57193e-10		-0.798685	3.35288e-10		-0.79838	2.50744e-13		-0.798685	4.20416e-13
-0.799225	3.57052e-10		-0.79953	3.3495e-10		-0.799225	2.70198e-13		-0.79953	4.04176e-13
-0.80007	3.57551e-10		-0.800375	3.35453e-10		-0.80007	2.80133e-13		-0.800375	4.13113e-13
-0.800915	3.57625e-10		-0.80122	3.35279e-10		-0.800915	2.78526e-13		-0.80122	4.19727e-13
-0.80176	3.57768e-10		-0.802065	3.3569e-10		-0.80176	2.67198e-13		-0.802065	4.19494e-13
-0.802605	3.57696e-10		-0.80291	3.35563e-10		-0.802605	2.7775e-13		-0.80291	4.07734e-13
-0.80345	3.58307e-10		-0.803755	3.35356e-10		-0.80345	2.64716e-13		-0.803755	4.1396e-13
-0.804295	3.58046e-10		-0.8046	3.34979e-10		-0.804295	2.8683e-13		-0.8046	4.21639e-13
-0.80514	3.58011e-10		-0.805445	3.35497e-10		-0.80514	2.56369e-13		-0.805445	4.25355e-13
-0.805985	3.59092e-10		-0.80629	3.35233e-10		-0.805985	2.86212e-13		-0.80629	4.07588e-13
-0.80683	3.59626e-10		-0.807135	3.35524e-10		-0.80683	2.65983e-13		-0.807135	4.25486e-13
-0.807675	3.59823e-10		-0.80798	3.35717e-10		-0.807675	2.71469e-13		-0.80798	4.26278e-13
-0.80852	3.59673e-10		-0.808825	3.35423e-10		-0.80852	2.83323e-13		-0.808825	4.50129e-13
-0.809365	3.60105e-10		-0.80967	3.35564e-10		-0.809365	2.74299e-13		-0.80967	4.08597e-13
-0.81021	3.59872e-10		-0.810515	3.35804e-10		-0.81021	2.61304e-13		-0.810515	4.14344e-13
-0.811055	3.60767e-10		-0.81136	3.3574e-10		-0.811055	2.78138e-13		-0.81136	4.30988e-13
-0.8119	3.60636e-10		-0.812205	3.36087e-10		-0.8119	2.82634e-13		-0.812205	4.41655e-13
-0.812745	3.61553e-10		-0.81305	3.35997e-10		-0.812745	2.63754e-13		-0.81305	4.47762e-13
-0.81359	3.61723e-10		-0.813895	3.35755e-10		-0.81359	2.69304e-13		-0.813895	4.12361e-13
-0.814435	3.61708e-10		-0.81474	3.36055e-10		-0.814435	2.69276e-13		-0.81474	4.40281e-13
-0.81528	3.62309e-10		-0.815585	3.36502e-10		-0.81528	2.89834e-13		-0.815585	4.44841e-13
-0.816125	3.61306e-10		-0.81643	3.35891e-10		-0.816125	2.71599e-13		-0.81643	4.43859e-13
-0.81697	3.62009e-10		-0.817275	3.3633e-10		-0.81697	2.65092e-13		-0.817275	4.36343e-13
-0.817815	3.62321e-10		-0.81812	3.36442e-10		-0.817815	2.70107e-13		-0.81812	4.44378e-13
-0.81866	3.6231e-10		-0.818965	3.36176e-10		-0.81866	2.82262e-13		-0.818965	4.48645e-13
-0.819505	3.62593e-10		-0.81981	3.3622e-10		-0.819505	2.76028e-13		-0.81981	4.56834e-13
-0.82035	3.63793e-10		-0.820655	3.36293e-10		-0.82035	2.67574e-13		-0.820655	4.66587e-13
-0.821195	3.63368e-10		-0.8215	3.36394e-10		-0.821195	2.64784e-13		-0.8215	4.3516e-13
-0.82204	3.6333e-10		-0.822345	3.364e-10		-0.82204	2.94414e-13		-0.822345	4.61821e-13
-0.822885	3.6363e-10		-0.82319	3.36411e-10		-0.822885	2.79428e-13		-0.82319	4.60503e-13
-0.82373	3.64036e-10		-0.824035	3.36301e-10		-0.82373	2.85528e-13		-0.824035	4.7609e-13
-0.824575	3.64667e-10		-0.82488	3.36514e-10		-0.824575	2.76796e-13		-0.82488	4.45035e-13
-0.82542	3.65025e-10		-0.825725	3.36564e-10		-0.82542	2.85215e-13		-0.825725	4.65716e-13
-0.826265	3.65217e-10		-0.82657	3.37324e-10		-0.826265	2.8474e-13		-0.82657	4.73074e-13
-0.82711	3.65479e-10		-0.827415	3.37109e-10		-0.82711	2.7893e-13		-0.827415	4.71312e-13
-0.827955	3.6527e-10		-0.82826	3.36983e-10		-0.827955	2.68496e-13		-0.82826	4.72856e-13
-0.8288	3.65739e-10		-0.829105	3.37741e-10		-0.8288	2.78003e-13		-0.829105	4.71103e-13
-0.829645	3.65774e-10		-0.82995	3.37769e-10		-0.829645	2.88888e-13		-0.82995	4.83337e-13
-0.83049	3.66186e-10		-0.830795	3.37813e-10		-0.83049	2.87724e-13		-0.830795	4.82367e-13
-0.831335	3.66638e-10		-0.83164	3.37876e-10		-0.831335	2.76084e-13		-0.83164	4.84623e-13
-0.83218	3.66384e-10		-0.832485	3.37808e-10		-0.83218	2.73705e-13		-0.832485	4.52931e-13
-0.833025	3.66395e-10		-0.83333	3.37766e-10		-0.833025	2.86252e-13		-0.83333	4.87718e-13
-0.83387	3.67465e-10		-0.834175	3.37633e-10		-0.83387	2.88306e-13		-0.834175	4.86298e-13
-0.834715	3.67386e-10		-0.83502	3.37932e-10		-0.834715	2.67562e-13		-0.83502	4.9791e-13
-0.83556	3.67417e-10		-0.835865	3.38221e-10		-0.83556	2.77584e-13		-0.835865	4.81995e-13
-0.836405	3.67212e-10		-0.83671	3.38143e-10		-0.836405	2.77592e-13		-0.83671	4.88225e-13
-0.83725	3.67942e-10		-0.837555	3.38004e-10		-0.83725	2.93495e-13		-0.837555	5.22225e-13
-0.838095	3.67698e-10		-0.8384	3.38524e-10		-0.838095	2.78692e-13		-0.8384	5.21524e-13
-0.83894	3.68312e-10		-0.839245	3.38266e-10		-0.83894	2.6231e-13		-0.839245	5.14032e-13
-0.839785	3.6875e-10		-0.84009	3.38216e-10		-0.839785	2.74338e-13		-0.84009	5.06519e-13
-0.84063	3.69376e-10		-0.840935	3.38278e-10		-0.84063	2.8358e-13		-0.840935	5.15334e-13
-0.841475	3.70176e-10		-0.84178	3.38533e-10		-0.841475	2.86608e-13		-0.84178	5.33038e-13
-0.84232	3.69328e-10		-0.842625	3.38121e-10		-0.84232	2.6113e-13		-0.842625	5.26096e-13
-0.843165	3.70417e-10		-0.84347	3.38539e-10		-0.843165	2.86521e-13		-0.84347	5.07244e-13
-0.84401	3.70139e-10		-0.844315	3.38545e-10		-0.84401	2.87071e-13		-0.844315	5.28589e-13
-0.844855	3.69326e-10		-0.84516	3.38361e-10		-0.844855	2.96393e-13		-0.84516	5.35116e-13
-0.8457	3.71104e-10		-0.846005	3.38467e-10		-0.8457	2.75363e-13		-0.846005	5.2663e-13
-0.846545	3.71169e-10		-0.84685	3.38774e-10		-0.846545	3.0664e-13		-0.84685	5.23753e-13
-0.84739	3.71534e-10		-0.847695	3.38251e-10		-0.84739	2.91552e-13		-0.847695	5.13873e-13
-0.848235	3.71754e-10		-0.84854	3.38981e-10		-0.848235	2.90982e-13		-0.84854	5.50184e-13
-0.84908	3.71282e-10		-0.849385	3.38836e-10		-0.84908	2.90471e-13		-0.849385	5.49357e-13
-0.849925	3.71606e-10					-0.849925	2.8474e-13

## Sheet: Figure 2c
Fig. 2c
Time (h)	Cell Voltage (V)		Time (h)	FECO (%)	FEH2 (%)	FEC2H4 (%)
0	-2.90981		0.07	87.1087	6.94231	3.30427
2e-05	-2.90586		0.57	89.0906	5.39951	3.29047
5e-05	-2.90498		0.77	93.7899	3.56094	1.85548
8e-05	-2.90387		1.27	93.1643	3.74117	2.2034
0.00011	-2.90422		1.77	93.6652	3.24289	2.1677
0.00014	-2.90268		2.27	93.7391	3.03507	2.09586
0.00016	-2.90076		3.12	94.2596	2.89105	2.05973
0.00019	-2.90036		4.12	94.5574	2.82277	1.97472
0.00022	-2.8998		5.12	94.9014	2.46817	1.87776
0.00025	-2.89789		6.17	95.0814	2.35576	1.53771
0.00027	-2.8976		7.21	95.2095	2.12886	1.53553
0.0003	-2.89728		8.95	96.5523	1.70727	0.49064
0.00033	-2.89405		9.15	96.4113	1.72569	0.52278
0.00036	-2.89334		10.95	96.3621	1.72306	0.63801
0.00039	-2.89295
0.00041	-2.89262
0.00044	-2.89264
0.00047	-2.89473
0.0005	-2.89727
0.00052	-2.89908
0.00055	-2.89793
0.00058	-2.89845
0.00061	-2.89824
0.00064	-2.89696
0.00066	-2.8959
0.00069	-2.89617
0.00072	-2.89705
0.00075	-2.89823
0.00077	-2.89854
0.0008	-2.89906
0.00083	-2.89891
0.00086	-2.89908
0.00089	-2.89983
0.00091	-2.89981
0.00094	-2.9011
0.00097	-2.90171
0.001	-2.90223
0.00102	-2.90336
0.00105	-2.90231
0.00108	-2.90388
0.00111	-2.9065
0.00114	-2.91075
0.00116	-2.91472
0.00119	-2.92078
0.00122	-2.92123
0.00125	-2.91419
0.00127	-2.91111
0.0013	-2.91163
0.00133	-2.91029
0.00136	-2.90909
0.00139	-2.90559
0.00141	-2.90549
0.00144	-2.9047
0.00147	-2.90393
0.0015	-2.90535
0.00152	-2.90379
0.00155	-2.90393
0.00158	-2.90327
0.00161	-2.90151
0.00164	-2.90063
0.00166	-2.90146
0.00169	-2.90249
0.00172	-2.90232
0.00175	-2.90242
0.00177	-2.90157
0.0018	-2.90135
0.00183	-2.90137
0.00186	-2.89904
0.00189	-2.90039
0.00191	-2.89912
0.00194	-2.8989
0.00197	-2.89874
0.002	-2.90003
0.00202	-2.90046
0.00205	-2.89848
0.00208	-2.89906
0.00211	-2.89831
0.00214	-2.89766
0.00216	-2.898
0.00219	-2.89795
0.00222	-2.89842
0.00225	-2.89809
0.00227	-2.89688
0.0023	-2.89476
0.00233	-2.89504
0.00236	-2.89766
0.00239	-2.89733
0.00241	-2.89836
0.00244	-2.89686
0.00247	-2.89778
0.0025	-2.90015
0.00252	-2.89952
0.00255	-2.8998
0.00258	-2.89925
0.00261	-2.90046
0.00264	-2.90034
0.00266	-2.89823
0.00269	-2.89925
0.00272	-2.89913
0.00275	-2.90289
0.00277	-2.90257
0.0028	-2.90321
0.00283	-2.90182
0.00286	-2.90029
0.00289	-2.90183
0.00291	-2.89967
0.00294	-2.89941
0.00297	-2.8991
0.003	-2.89844
0.00302	-2.89812
0.00305	-2.89572
0.00308	-2.89424
0.00311	-2.89391
0.00314	-2.89409
0.00316	-2.89298
0.00319	-2.89192
0.00322	-2.89198
0.00325	-2.88839
0.00327	-2.88863
0.0033	-2.88903
0.00333	-2.88656
0.00336	-2.88561
0.00339	-2.88449
0.00341	-2.88587
0.00344	-2.8836
0.00347	-2.88453
0.0035	-2.88257
0.00352	-2.87998
0.00355	-2.88067
0.00358	-2.87801
0.00361	-2.87819
0.00364	-2.8754
0.00366	-2.87423
0.00369	-2.87341
0.00372	-2.87215
0.00375	-2.87205
0.00377	-2.87163
0.0038	-2.87008
0.00383	-2.8694
0.00386	-2.86736
0.00389	-2.86862
0.00391	-2.86727
0.00394	-2.86833
0.00397	-2.86823
0.004	-2.86599
0.00402	-2.86541
0.00405	-2.86354
0.00408	-2.86359
0.00411	-2.86327
0.00414	-2.86302
0.00416	-2.8622
0.00419	-2.86061
0.00422	-2.85915
0.00425	-2.85677
0.00427	-2.85844
0.0043	-2.85609
0.00433	-2.85565
0.00436	-2.85561
0.00439	-2.85576
0.00441	-2.85576
0.00444	-2.85331
0.00447	-2.85403
0.0045	-2.85346
0.00452	-2.8532
0.00455	-2.85362
0.00458	-2.85254
0.00461	-2.85271
0.00464	-2.85116
0.00466	-2.85102
0.00469	-2.85025
0.00472	-2.8496
0.00475	-2.84873
0.00477	-2.84811
0.0048	-2.84786
0.00483	-2.8472
0.00486	-2.84764
0.00489	-2.84734
0.00491	-2.84573
0.00494	-2.84617
0.00497	-2.84524
0.005	-2.8467
0.00502	-2.84626
0.00505	-2.84665
0.00508	-2.84671
0.00511	-2.84576
0.00514	-2.84615
0.00516	-2.84495
0.00519	-2.84508
0.00522	-2.84575
0.00525	-2.84456
0.00527	-2.84488
0.0053	-2.84397
0.00533	-2.84427
0.00536	-2.84299
0.00539	-2.84262
0.00541	-2.84322
0.00544	-2.84301
0.00547	-2.84355
0.0055	-2.84204
0.00552	-2.84331
0.00555	-2.84243
0.00558	-2.84182
0.00561	-2.84289
0.00564	-2.8411
0.00566	-2.84108
0.00569	-2.84001
0.00572	-2.84102
0.00575	-2.8415
0.00577	-2.8403
0.0058	-2.84162
0.00583	-2.83978
0.00586	-2.84037
0.00589	-2.84048
0.00591	-2.83998
0.00594	-2.84109
0.00597	-2.83945
0.006	-2.84002
0.00602	-2.83849
0.00605	-2.83859
0.00608	-2.8387
0.00611	-2.83953
0.00614	-2.84064
0.00616	-2.83836
0.00619	-2.83868
0.00622	-2.83722
0.00625	-2.83836
0.00627	-2.83901
0.0063	-2.83737
0.00633	-2.83906
0.00636	-2.83752
0.00639	-2.83891
0.00641	-2.83871
0.00644	-2.83687
0.00647	-2.8372
0.0065	-2.83641
0.00652	-2.83794
0.00655	-2.8372
0.00658	-2.83646
0.00661	-2.83643
0.00664	-2.83528
0.00666	-2.83597
0.00669	-2.83524
0.00672	-2.836
0.00675	-2.83485
0.00677	-2.83463
0.0068	-2.8347
0.00683	-2.83341
0.00686	-2.83446
0.00689	-2.83336
0.00691	-2.83405
0.00694	-2.83311
0.00697	-2.83303
0.007	-2.83353
0.00702	-2.83318
0.00705	-2.83355
0.00708	-2.83352
0.00711	-2.83416
0.00714	-2.83424
0.00716	-2.83245
0.00719	-2.83369
0.00722	-2.83279
0.00725	-2.83307
0.00727	-2.83284
0.0073	-2.83194
0.00733	-2.83338
0.00736	-2.83197
0.00739	-2.83307
0.00741	-2.83235
0.00744	-2.83265
0.00747	-2.83214
0.0075	-2.83135
0.00752	-2.83306
0.00755	-2.83161
0.00758	-2.8327
0.00761	-2.83128
0.00764	-2.83093
0.00766	-2.83203
0.00769	-2.83142
0.00772	-2.83295
0.00775	-2.83164
0.00777	-2.83218
0.0078	-2.8326
0.00783	-2.83161
0.00786	-2.83244
0.00789	-2.83197
0.00791	-2.83309
0.00794	-2.83275
0.00797	-2.83267
0.008	-2.83295
0.00802	-2.83197
0.00805	-2.83223
0.00808	-2.83102
0.00811	-2.83176
0.00814	-2.8316
0.00816	-2.83148
0.00819	-2.8321
0.00822	-2.82982
0.00825	-2.8311
0.00827	-2.83016
0.0083	-2.83089
0.00833	-2.83078
0.00836	-2.83079
0.00839	-2.83215
0.00841	-2.83111
0.00844	-2.83081
0.00847	-2.83079
0.0085	-2.83113
0.00852	-2.83252
0.00855	-2.83026
0.00858	-2.83033
0.00861	-2.83011
0.00864	-2.83106
0.00866	-2.83245
0.00869	-2.83003
0.00872	-2.83096
0.00875	-2.83017
0.00877	-2.8313
0.0088	-2.83145
0.00883	-2.83091
0.00886	-2.83118
0.00889	-2.8289
0.00891	-2.83073
0.00894	-2.82959
0.00897	-2.83166
0.009	-2.83136
0.00902	-2.83111
0.00905	-2.8314
0.00908	-2.83061
0.00911	-2.83174
0.00914	-2.83143
0.00916	-2.83251
0.00919	-2.83268
0.00922	-2.83146
0.00925	-2.83244
0.00927	-2.8316
0.0093	-2.83209
0.00933	-2.8325
0.00936	-2.83231
0.00939	-2.832
0.00941	-2.83201
0.00944	-2.83294
0.00947	-2.83271
0.0095	-2.83328
0.00952	-2.83251
0.00955	-2.83181
0.00958	-2.8328
0.00961	-2.83125
0.00964	-2.83383
0.00966	-2.8328
0.00969	-2.83234
0.00972	-2.83379
0.00975	-2.83315
0.00977	-2.83354
0.0098	-2.83238
0.00983	-2.83273
0.00986	-2.83376
0.00989	-2.83284
0.00991	-2.83321
0.00994	-2.83214
0.00997	-2.83363
0.01	-2.83342
0.01002	-2.83369
0.01005	-2.83377
0.01008	-2.83294
0.01011	-2.83348
0.01014	-2.83318
0.01016	-2.83409
0.01019	-2.83325
0.01022	-2.83336
0.01025	-2.83449
0.01027	-2.83252
0.0103	-2.83433
0.01033	-2.83332
0.01036	-2.83351
0.01039	-2.83533
0.01041	-2.8342
0.01044	-2.8358
0.01047	-2.83373
0.0105	-2.83361
0.01052	-2.83322
0.01055	-2.83372
0.01058	-2.83509
0.01061	-2.83368
0.01064	-2.8341
0.01066	-2.83387
0.01069	-2.83483
0.01072	-2.83424
0.01075	-2.83416
0.01077	-2.83563
0.0108	-2.83442
0.01083	-2.83595
0.01086	-2.83442
0.01089	-2.83409
0.01091	-2.83432
0.01094	-2.83314
0.01097	-2.8353
0.011	-2.83364
0.01102	-2.83418
0.01105	-2.83407
0.01108	-2.83312
0.01111	-2.83478
0.01114	-2.83387
0.01116	-2.8339
0.01119	-2.8339
0.01122	-2.83362
0.01125	-2.83183
0.01127	-2.83141
0.0113	-2.8328
0.01133	-2.83008
0.01136	-2.83208
0.01139	-2.8342
0.01141	-2.83432
0.01144	-2.83529
0.01147	-2.8343
0.0115	-2.83514
0.01152	-2.83384
0.01155	-2.83558
0.01158	-2.83506
0.01161	-2.83473
0.01164	-2.83634
0.01166	-2.83382
0.01169	-2.83432
0.01172	-2.83424
0.01175	-2.8341
0.01177	-2.83522
0.0118	-2.8343
0.01183	-2.83585
0.01186	-2.83491
0.01189	-2.83483
0.01191	-2.83583
0.01194	-2.83467
0.01197	-2.83504
0.012	-2.83406
0.01202	-2.83475
0.01205	-2.83399
0.01208	-2.83482
0.01211	-2.83567
0.01214	-2.83487
0.01216	-2.83553
0.01219	-2.83411
0.01222	-2.83473
0.01225	-2.83453
0.01227	-2.83477
0.0123	-2.83507
0.01233	-2.8346
0.01236	-2.83584
0.01239	-2.83559
0.01241	-2.83551
0.01244	-2.83567
0.01247	-2.83535
0.0125	-2.83577
0.01252	-2.83482
0.01255	-2.83543
0.01258	-2.83546
0.01261	-2.83539
0.01264	-2.83625
0.01266	-2.83529
0.01269	-2.83634
0.01272	-2.83508
0.01275	-2.83609
0.01277	-2.83585
0.0128	-2.83546
0.01283	-2.83573
0.01286	-2.83463
0.01289	-2.83642
0.01291	-2.83526
0.01294	-2.83532
0.01297	-2.8359
0.013	-2.83583
0.01302	-2.83709
0.01305	-2.83684
0.01308	-2.8359
0.01311	-2.83569
0.01314	-2.83497
0.01316	-2.83695
0.01319	-2.83686
0.01322	-2.8376
0.01325	-2.83685
0.01327	-2.83661
0.0133	-2.83693
0.01333	-2.8363
0.01336	-2.83642
0.01339	-2.83567
0.01341	-2.83672
0.01344	-2.8366
0.01347	-2.83581
0.0135	-2.83616
0.01352	-2.83532
0.01355	-2.83591
0.01358	-2.83503
0.01361	-2.83551
0.01364	-2.83684
0.01366	-2.83609
0.01369	-2.83584
0.01372	-2.83448
0.01375	-2.83616
0.01377	-2.83524
0.0138	-2.83464
0.01383	-2.83503
0.01386	-2.83429
0.01389	-2.83522
0.01391	-2.835
0.01394	-2.8355
0.01397	-2.83571
0.014	-2.83545
0.01402	-2.83553
0.01405	-2.83506
0.01408	-2.83593
0.01411	-2.83523
0.01414	-2.83486
0.01416	-2.8351
0.01419	-2.83434
0.01422	-2.83581
0.01425	-2.8339
0.01427	-2.83532
0.0143	-2.83543
0.01433	-2.83482
0.01436	-2.83529
0.01439	-2.83344
0.01441	-2.83494
0.01444	-2.8344
0.01447	-2.83512
0.0145	-2.83592
0.01452	-2.83501
0.01455	-2.8364
0.01458	-2.83526
0.01461	-2.83466
0.01464	-2.83447
0.01466	-2.83437
0.01469	-2.83575
0.01472	-2.83611
0.01475	-2.8369
0.01477	-2.83485
0.0148	-2.83519
0.01483	-2.83487
0.01486	-2.83438
0.01489	-2.83501
0.01491	-2.83449
0.01494	-2.83463
0.01497	-2.83388
0.015	-2.83473
0.01502	-2.83551
0.01505	-2.83466
0.01508	-2.83511
0.01511	-2.83532
0.01514	-2.83591
0.01516	-2.83539
0.01519	-2.83544
0.01522	-2.83597
0.01525	-2.8346
0.01527	-2.83548
0.0153	-2.83471
0.01533	-2.83536
0.01536	-2.83548
0.01539	-2.83563
0.01541	-2.83613
0.01544	-2.8348
0.01547	-2.83488
0.0155	-2.83428
0.01552	-2.835
0.01555	-2.83621
0.01558	-2.83437
0.01561	-2.83562
0.01564	-2.8341
0.01566	-2.8348
0.01569	-2.83569
0.01572	-2.83574
0.01575	-2.83658
0.01577	-2.8345
0.0158	-2.83588
0.01583	-2.8356
0.01586	-2.83606
0.01589	-2.83639
0.01591	-2.83494
0.01594	-2.83655
0.01597	-2.83505
0.016	-2.83504
0.01602	-2.83499
0.01605	-2.83514
0.01608	-2.83652
0.01611	-2.83579
0.01614	-2.83594
0.01616	-2.83453
0.01619	-2.83508
0.01622	-2.83496
0.01625	-2.83479
0.01627	-2.83596
0.0163	-2.83454
0.01633	-2.83581
0.01636	-2.83575
0.01639	-2.83505
0.01641	-2.83566
0.01644	-2.83508
0.01647	-2.83623
0.0165	-2.83577
0.01652	-2.8365
0.01655	-2.83688
0.01658	-2.83572
0.01661	-2.83558
0.01664	-2.83485
0.01666	-2.83635
0.01669	-2.8361
0.01672	-2.8367
0.01675	-2.83655
0.01677	-2.83607
0.0168	-2.83674
0.01683	-2.83459
0.01686	-2.83548
0.01689	-2.83564
0.01691	-2.8362
0.01694	-2.83662
0.01697	-2.83625
0.017	-2.83731
0.01702	-2.8359
0.01705	-2.83629
0.01708	-2.83752
0.01711	-2.83645
0.01714	-2.83736
0.01716	-2.83638
0.01719	-2.83753
0.01722	-2.83766
0.01725	-2.83663
0.01727	-2.83699
0.0173	-2.83611
0.01733	-2.83754
0.01736	-2.83719
0.01739	-2.83751
0.01741	-2.83696
0.01744	-2.83625
0.01747	-2.83781
0.0175	-2.83719
0.01752	-2.83822
0.01755	-2.83634
0.01758	-2.83711
0.01761	-2.83849
0.01764	-2.83833
0.01766	-2.83965
0.01769	-2.83774
0.01772	-2.83818
0.01775	-2.83817
0.01777	-2.83741
0.0178	-2.83768
0.01783	-2.83755
0.01786	-2.8375
0.01789	-2.83803
0.01791	-2.83751
0.01794	-2.8383
0.01797	-2.83783
0.018	-2.83837
0.01802	-2.83683
0.01805	-2.83822
0.01808	-2.83765
0.01811	-2.8377
0.01814	-2.83786
0.01816	-2.8358
0.01819	-2.83819
0.01822	-2.83651
0.01825	-2.83697
0.01827	-2.83762
0.0183	-2.83704
0.01833	-2.83814
0.01836	-2.83755
0.01839	-2.83803
0.01841	-2.83781
0.01844	-2.83736
0.01847	-2.83849
0.0185	-2.83712
0.01852	-2.83744
0.01855	-2.83726
0.01858	-2.83761
0.01861	-2.83769
0.01864	-2.83788
0.01866	-2.83896
0.01869	-2.83788
0.01872	-2.83851
0.01875	-2.8372
0.01877	-2.83671
0.0188	-2.83657
0.01883	-2.83598
0.01886	-2.83718
0.01889	-2.83661
0.01891	-2.83638
0.01894	-2.83641
0.01897	-2.83702
0.019	-2.8372
0.01902	-2.83641
0.01905	-2.83761
0.01908	-2.83752
0.01911	-2.83704
0.01914	-2.83654
0.01916	-2.83623
0.01919	-2.8378
0.01922	-2.83728
0.01925	-2.83749
0.01927	-2.83737
0.0193	-2.83697
0.01933	-2.83736
0.01936	-2.83704
0.01939	-2.83803
0.01941	-2.83706
0.01944	-2.8382
0.01947	-2.83762
0.0195	-2.83684
0.01952	-2.83743
0.01955	-2.83653
0.01958	-2.83745
0.01961	-2.83711
0.01964	-2.83673
0.01966	-2.83735
0.01969	-2.83736
0.01972	-2.83845
0.01975	-2.83745
0.01977	-2.83762
0.0198	-2.83832
0.01983	-2.83834
0.01986	-2.83798
0.01989	-2.83566
0.01991	-2.83725
0.01994	-2.83726
0.01997	-2.83783
0.02	-2.83807
0.02002	-2.83655
0.02005	-2.83854
0.02008	-2.83702
0.02011	-2.83809
0.02014	-2.83636
0.02016	-2.83671
0.02019	-2.83743
0.02022	-2.83599
0.02025	-2.83746
0.02027	-2.83719
0.0203	-2.83823
0.02033	-2.8386
0.02036	-2.83804
0.02039	-2.83867
0.02041	-2.83765
0.02044	-2.83777
0.02047	-2.83689
0.0205	-2.83778
0.02052	-2.83884
0.02055	-2.83703
0.02058	-2.83834
0.02061	-2.83776
0.02064	-2.83787
0.02066	-2.83767
0.02069	-2.83717
0.02072	-2.83798
0.02075	-2.83618
0.02077	-2.83751
0.0208	-2.83599
0.02083	-2.83614
0.02086	-2.8368
0.02089	-2.83701
0.02091	-2.83694
0.02094	-2.83585
0.02097	-2.8367
0.021	-2.83754
0.02102	-2.83759
0.02105	-2.83826
0.02108	-2.83665
0.02111	-2.83736
0.02114	-2.83649
0.02116	-2.83733
0.02119	-2.83691
0.02122	-2.83635
0.02125	-2.83762
0.02127	-2.83741
0.0213	-2.83824
0.02133	-2.83726
0.02136	-2.83706
0.02139	-2.83816
0.02141	-2.83713
0.02144	-2.8379
0.02147	-2.83675
0.0215	-2.83732
0.02152	-2.83728
0.02155	-2.83747
0.02158	-2.8382
0.02161	-2.83705
0.02164	-2.83861
0.02166	-2.8379
0.02169	-2.83854
0.02172	-2.83887
0.02175	-2.83856
0.02177	-2.83887
0.0218	-2.83807
0.02183	-2.83871
0.02186	-2.83903
0.02189	-2.83904
0.02191	-2.83965
0.02194	-2.83913
0.02197	-2.84039
0.022	-2.83833
0.02202	-2.83868
0.02205	-2.8388
0.02208	-2.83827
0.02211	-2.83933
0.02214	-2.83726
0.02216	-2.83891
0.02219	-2.83743
0.02222	-2.83817
0.02225	-2.83871
0.02227	-2.83776
0.0223	-2.83863
0.02233	-2.83854
0.02236	-2.83896
0.02239	-2.83931
0.02241	-2.83944
0.02244	-2.83948
0.02247	-2.83718
0.0225	-2.83855
0.02252	-2.83867
0.02255	-2.83861
0.02258	-2.83975
0.02261	-2.83869
0.02264	-2.8399
0.02266	-2.83847
0.02269	-2.83896
0.02272	-2.8385
0.02275	-2.83869
0.02277	-2.83944
0.0228	-2.83813
0.02283	-2.83941
0.02286	-2.83812
0.02289	-2.83917
0.02291	-2.83946
0.02294	-2.83956
0.02297	-2.83992
0.023	-2.83798
0.02302	-2.83954
0.02305	-2.83879
0.02308	-2.83969
0.02311	-2.8406
0.02314	-2.83889
0.02316	-2.83894
0.02319	-2.83841
0.02322	-2.83951
0.02325	-2.84043
0.02327	-2.8395
0.0233	-2.8399
0.02333	-2.83814
0.02336	-2.83952
0.02339	-2.83825
0.02341	-2.83886
0.02344	-2.83877
0.02347	-2.83943
0.0235	-2.8401
0.02352	-2.83808
0.02355	-2.83917
0.02358	-2.83955
0.02361	-2.83959
0.02364	-2.83993
0.02366	-2.83855
0.02369	-2.83943
0.02372	-2.83781
0.02375	-2.83866
0.02377	-2.83934
0.0238	-2.83927
0.02383	-2.84038
0.02386	-2.83929
0.02389	-2.83961
0.02391	-2.83933
0.02394	-2.83999
0.02397	-2.83995
0.024	-2.83833
0.02402	-2.83918
0.02405	-2.83858
0.02408	-2.839
0.02411	-2.83937
0.02414	-2.83917
0.02416	-2.83934
0.02419	-2.83759
0.02422	-2.8394
0.02425	-2.83975
0.02427	-2.83943
0.0243	-2.84038
0.02433	-2.83923
0.02436	-2.84028
0.02439	-2.84045
0.02441	-2.84101
0.02444	-2.84046
0.02447	-2.84046
0.0245	-2.84183
0.02452	-2.83942
0.02455	-2.84015
0.02458	-2.84089
0.02461	-2.84199
0.02464	-2.84175
0.02466	-2.8408
0.02469	-2.84211
0.02472	-2.84113
0.02475	-2.8417
0.02477	-2.84124
0.0248	-2.84122
0.02483	-2.84142
0.02486	-2.84091
0.02489	-2.84175
0.02491	-2.84077
0.02494	-2.84146
0.02497	-2.84214
0.025	-2.84119
0.02502	-2.84189
0.02505	-2.84113
0.02508	-2.84263
0.02511	-2.84328
0.02514	-2.84243
0.02516	-2.84288
0.02519	-2.84134
0.02522	-2.84297
0.02525	-2.84225
0.02527	-2.84301
0.0253	-2.84272
0.02533	-2.84254
0.02536	-2.84276
0.02539	-2.84205
0.02541	-2.84369
0.02544	-2.8418
0.02547	-2.8421
0.0255	-2.84231
0.02552	-2.84261
0.02555	-2.84376
0.02558	-2.84282
0.02561	-2.84354
0.02564	-2.8428
0.02566	-2.84356
0.02569	-2.84456
0.02572	-2.84389
0.02575	-2.84432
0.02577	-2.84383
0.0258	-2.84524
0.02583	-2.84473
0.02586	-2.84309
0.02589	-2.84394
0.02591	-2.84347
0.02594	-2.84417
0.02597	-2.84403
0.026	-2.84497
0.02602	-2.84445
0.02605	-2.84257
0.02608	-2.84394
0.02611	-2.8435
0.02614	-2.84408
0.02616	-2.84408
0.02619	-2.84445
0.02622	-2.84546
0.02625	-2.84386
0.02627	-2.84447
0.0263	-2.84499
0.02633	-2.84508
0.02636	-2.84602
0.02639	-2.84422
0.02641	-2.84524
0.02644	-2.84451
0.02647	-2.84537
0.0265	-2.84541
0.02652	-2.84438
0.02655	-2.84539
0.02658	-2.84486
0.02661	-2.84579
0.02664	-2.84425
0.02666	-2.84439
0.02669	-2.84454
0.02672	-2.8445
0.02675	-2.84644
0.02677	-2.84417
0.0268	-2.84407
0.02683	-2.84379
0.02686	-2.84459
0.02689	-2.84704
0.02691	-2.84472
0.02694	-2.84419
0.02697	-2.84386
0.027	-2.84527
0.02702	-2.84578
0.02705	-2.84546
0.02708	-2.84549
0.02711	-2.84424
0.02714	-2.84472
0.02716	-2.84522
0.02719	-2.84446
0.02722	-2.84565
0.02725	-2.84532
0.02727	-2.84534
0.0273	-2.84447
0.02733	-2.84456
0.02736	-2.84406
0.02739	-2.84367
0.02741	-2.84428
0.02744	-2.84348
0.02747	-2.84439
0.0275	-2.84339
0.02752	-2.84407
0.02755	-2.84436
0.02758	-2.84427
0.02761	-2.84476
0.02764	-2.84397
0.02766	-2.84401
0.02769	-2.84444
0.02772	-2.84419
0.02775	-2.84495
0.02777	-2.84438
0.0278	-2.84568
0.02783	-2.84432
0.02786	-2.8449
0.02789	-2.84492
0.02791	-2.84364
0.02794	-2.84441
0.02797	-2.84353
0.028	-2.84445
0.02802	-2.84478
0.02805	-2.84543
0.02808	-2.84589
0.02811	-2.84477
0.02814	-2.84561
0.02816	-2.84354
0.02819	-2.84532
0.02822	-2.84488
0.02825	-2.84478
0.02827	-2.84566
0.0283	-2.84446
0.02833	-2.84604
0.02836	-2.84629
0.02839	-2.84566
0.02841	-2.84544
0.02844	-2.84429
0.02847	-2.84638
0.0285	-2.84563
0.02852	-2.84577
0.02855	-2.84526
0.02858	-2.84478
0.02861	-2.84596
0.02864	-2.84506
0.02866	-2.84626
0.02869	-2.84445
0.02872	-2.84557
0.02875	-2.84566
0.02877	-2.84511
0.0288	-2.84564
0.02883	-2.84395
0.02886	-2.8458
0.02889	-2.84586
0.02891	-2.84459
0.02894	-2.84558
0.02897	-2.84527
0.029	-2.84625
0.02902	-2.84548
0.02905	-2.84588
0.02908	-2.84565
0.02911	-2.8459
0.02914	-2.8465
0.02916	-2.8456
0.02919	-2.84635
0.02922	-2.84615
0.02925	-2.84571
0.02927	-2.84581
0.0293	-2.84572
0.02933	-2.84695
0.02936	-2.8453
0.02939	-2.84527
0.02941	-2.84494
0.02944	-2.84551
0.02947	-2.84668
0.0295	-2.8459
0.02952	-2.84631
0.02955	-2.84561
0.02958	-2.84618
0.02961	-2.84644
0.02964	-2.84539
0.02966	-2.84646
0.02969	-2.84583
0.02972	-2.84645
0.02975	-2.84648
0.02977	-2.84681
0.0298	-2.84726
0.02983	-2.84572
0.02986	-2.84646
0.02989	-2.84649
0.02991	-2.84717
0.02994	-2.84672
0.02997	-2.84548
0.03	-2.84642
0.03002	-2.84448
0.03005	-2.84582
0.03008	-2.84515
0.03011	-2.84541
0.03014	-2.84553
0.03016	-2.84533
0.03019	-2.84765
0.03022	-2.8472
0.03025	-2.84682
0.03027	-2.84748
0.0303	-2.84623
0.03033	-2.84635
0.03036	-2.84603
0.03039	-2.84583
0.03041	-2.84558
0.03044	-2.84716
0.03047	-2.84726
0.0305	-2.84638
0.03052	-2.84786
0.03055	-2.84674
0.03058	-2.84622
0.03061	-2.84621
0.03064	-2.84594
0.03066	-2.84701
0.03069	-2.84674
0.03072	-2.848
0.03075	-2.84706
0.03077	-2.84734
0.0308	-2.8468
0.03083	-2.8461
0.03086	-2.84754
0.03089	-2.84676
0.03091	-2.84743
0.03094	-2.847
0.03097	-2.84655
0.031	-2.84744
0.03102	-2.84759
0.03105	-2.84847
0.03108	-2.84746
0.03111	-2.84838
0.03114	-2.84834
0.03116	-2.84781
0.03119	-2.84875
0.03122	-2.84733
0.03125	-2.8481
0.03127	-2.84749
0.0313	-2.84724
0.03133	-2.84732
0.03136	-2.84659
0.03139	-2.84752
0.03141	-2.84704
0.03144	-2.84836
0.03147	-2.8467
0.0315	-2.847
0.03152	-2.84772
0.03155	-2.84628
0.03158	-2.84773
0.03161	-2.84739
0.03164	-2.84742
0.03166	-2.84809
0.03169	-2.84852
0.03172	-2.84916
0.03175	-2.84749
0.03177	-2.84742
0.0318	-2.84778
0.03183	-2.84712
0.03186	-2.84744
0.03189	-2.84744
0.03191	-2.84775
0.03194	-2.84744
0.03197	-2.84769
0.032	-2.84756
0.03202	-2.84753
0.03205	-2.84837
0.03208	-2.84695
0.03211	-2.8479
0.03214	-2.84705
0.03216	-2.84735
0.03219	-2.84765
0.03222	-2.84677
0.03225	-2.84884
0.03227	-2.84786
0.0323	-2.84873
0.03233	-2.84813
0.03236	-2.84764
0.03239	-2.84879
0.03241	-2.84792
0.03244	-2.84855
0.03247	-2.84833
0.0325	-2.84873
0.03252	-2.84867
0.03255	-2.84637
0.03258	-2.848
0.03261	-2.84717
0.03264	-2.84804
0.03266	-2.84811
0.03269	-2.84864
0.03272	-2.84835
0.03275	-2.84771
0.03277	-2.84851
0.0328	-2.84652
0.03283	-2.84844
0.03286	-2.84806
0.03289	-2.84785
0.03291	-2.84867
0.03294	-2.8479
0.03297	-2.84856
0.033	-2.84741
0.03302	-2.84745
0.03305	-2.84851
0.03308	-2.84787
0.03311	-2.84918
0.03314	-2.84812
0.03316	-2.84898
0.03319	-2.84867
0.03322	-2.84773
0.03325	-2.8485
0.03327	-2.84798
0.0333	-2.84879
0.03333	-2.84819
0.03336	-2.84849
0.03339	-2.84836
0.03341	-2.84805
0.03344	-2.84958
0.03347	-2.84713
0.0335	-2.84759
0.03352	-2.84726
0.03355	-2.84739
0.03358	-2.84828
0.03361	-2.84768
0.03364	-2.84853
0.03366	-2.8475
0.03369	-2.84679
0.03372	-2.84833
0.03375	-2.84767
0.03377	-2.84908
0.0338	-2.84797
0.03383	-2.84947
0.03386	-2.84915
0.03389	-2.84849
0.03391	-2.84776
0.03394	-2.84648
0.03397	-2.84778
0.034	-2.8471
0.03402	-2.8473
0.03405	-2.84781
0.03408	-2.84849
0.03411	-2.84894
0.03414	-2.84671
0.03416	-2.84762
0.03419	-2.84695
0.03422	-2.84861
0.03425	-2.84934
0.03427	-2.84786
0.0343	-2.84828
0.03433	-2.84733
0.03436	-2.84844
0.03439	-2.84879
0.03441	-2.84772
0.03444	-2.84738
0.03447	-2.84642
0.0345	-2.84855
0.03452	-2.84815
0.03455	-2.84827
0.03458	-2.84734
0.03461	-2.84729
0.03464	-2.84882
0.03466	-2.84701
0.03469	-2.84836
0.03472	-2.84845
0.03475	-2.84746
0.03477	-2.84773
0.0348	-2.84713
0.03483	-2.8477
0.03486	-2.84735
0.03489	-2.8483
0.03491	-2.84832
0.03494	-2.84762
0.03497	-2.84863
0.035	-2.84781
0.03502	-2.84896
0.03505	-2.84875
0.03508	-2.84801
0.03511	-2.84888
0.03514	-2.84813
0.03516	-2.84915
0.03519	-2.84774
0.03522	-2.84886
0.03525	-2.84829
0.03527	-2.8481
0.0353	-2.84803
0.03533	-2.84748
0.03536	-2.84861
0.03539	-2.84676
0.03541	-2.84731
0.03544	-2.84768
0.03547	-2.84725
0.0355	-2.84817
0.03552	-2.84689
0.03555	-2.8481
0.03558	-2.84712
0.03561	-2.84719
0.03564	-2.84833
0.03566	-2.84771
0.03569	-2.84806
0.03572	-2.84691
0.03575	-2.8474
0.03577	-2.84744
0.0358	-2.84734
0.03583	-2.84832
0.03586	-2.84692
0.03589	-2.84826
0.03591	-2.84804
0.03594	-2.84854
0.03597	-2.84772
0.036	-2.84687
0.03602	-2.84815
0.03605	-2.84654
0.03608	-2.84717
0.03611	-2.84701
0.03614	-2.84739
0.03616	-2.84933
0.03619	-2.84825
0.03622	-2.84896
0.03625	-2.84783
0.03627	-2.84761
0.0363	-2.8481
0.03633	-2.84837
0.03636	-2.84955
0.03639	-2.84821
0.03641	-2.84911
0.03644	-2.84801
0.03647	-2.84839
0.0365	-2.84804
0.03652	-2.84779
0.03655	-2.84843
0.03658	-2.84746
0.03661	-2.84774
0.03664	-2.84785
0.03666	-2.84778
0.03669	-2.8493
0.03672	-2.84711
0.03675	-2.84834
0.03677	-2.84702
0.0368	-2.84736
0.03683	-2.84858
0.03686	-2.84746
0.03689	-2.84861
0.03691	-2.84736
0.03694	-2.84837
0.03697	-2.84872
0.037	-2.84801
0.03702	-2.8493
0.03705	-2.84796
0.03708	-2.84965
0.03711	-2.84911
0.03714	-2.8486
0.03716	-2.84848
0.03719	-2.84857
0.03722	-2.84994
0.03725	-2.84879
0.03727	-2.84943
0.0373	-2.84804
0.03733	-2.8477
0.03736	-2.84883
0.03739	-2.84811
0.03741	-2.84869
0.03744	-2.84773
0.03747	-2.84873
0.0375	-2.84874
0.03752	-2.84878
0.03755	-2.84912
0.03758	-2.84908
0.03761	-2.84978
0.03764	-2.84783
0.03766	-2.84849
0.03769	-2.84947
0.03772	-2.848
0.03775	-2.84857
0.03777	-2.84763
0.0378	-2.84879
0.03783	-2.84889
0.03786	-2.84822
0.03789	-2.84779
0.03791	-2.84663
0.03794	-2.84862
0.03797	-2.84813
0.038	-2.8487
0.03802	-2.84826
0.03805	-2.84674
0.03808	-2.84753
0.03811	-2.84592
0.03814	-2.84742
0.03816	-2.84798
0.03819	-2.84801
0.03822	-2.84803
0.03825	-2.84781
0.03827	-2.84894
0.0383	-2.84774
0.03833	-2.84811
0.03836	-2.84814
0.03839	-2.84801
0.03841	-2.84779
0.03844	-2.84776
0.03847	-2.84889
0.0385	-2.84827
0.03852	-2.84752
0.03855	-2.84806
0.03858	-2.848
0.03861	-2.84834
0.03864	-2.84691
0.03866	-2.84696
0.03869	-2.84796
0.03872	-2.84722
0.03875	-2.84776
0.03877	-2.84571
0.0388	-2.8475
0.03883	-2.84708
0.03886	-2.84749
0.03889	-2.84757
0.03891	-2.84705
0.03894	-2.84836
0.03897	-2.84847
0.039	-2.84867
0.03902	-2.84831
0.03905	-2.8479
0.03908	-2.84869
0.03911	-2.84732
0.03914	-2.84894
0.03916	-2.84815
0.03919	-2.84783
0.03922	-2.84751
0.03925	-2.84795
0.03927	-2.8484
0.0393	-2.84754
0.03933	-2.84914
0.03936	-2.84871
0.03939	-2.84841
0.03941	-2.84779
0.03944	-2.84644
0.03947	-2.84839
0.0395	-2.8474
0.03952	-2.84793
0.03955	-2.84826
0.03958	-2.84871
0.03961	-2.84968
0.03964	-2.84873
0.03966	-2.84924
0.03969	-2.84843
0.03972	-2.84821
0.03975	-2.84868
0.03977	-2.84825
0.0398	-2.84932
0.03983	-2.8485
0.03986	-2.84886
0.03989	-2.84868
0.03991	-2.84881
0.03994	-2.84963
0.03997	-2.84817
0.04	-2.8492
0.04002	-2.84788
0.04005	-2.84741
0.04008	-2.84817
0.04011	-2.84866
0.04014	-2.84892
0.04016	-2.848
0.04019	-2.84858
0.04022	-2.84947
0.04025	-2.8491
0.04027	-2.84788
0.0403	-2.84642
0.04033	-2.84852
0.04036	-2.84871
0.04039	-2.84932
0.04041	-2.8492
0.04044	-2.84818
0.04047	-2.84928
0.0405	-2.84817
0.04052	-2.84835
0.04055	-2.84824
0.04058	-2.84823
0.04061	-2.84829
0.04064	-2.84814
0.04066	-2.84917
0.04069	-2.84735
0.04072	-2.84914
0.04075	-2.84852
0.04077	-2.84835
0.0408	-2.84858
0.04083	-2.84808
0.04086	-2.84946
0.04089	-2.84858
0.04091	-2.8482
0.04094	-2.8488
0.04097	-2.84856
0.041	-2.8495
0.04102	-2.84864
0.04105	-2.84924
0.04108	-2.84852
0.04111	-2.84883
0.04114	-2.84996
0.04116	-2.84945
0.04119	-2.84907
0.04122	-2.84772
0.04125	-2.84798
0.04127	-2.84845
0.0413	-2.84807
0.04133	-2.84841
0.04136	-2.84704
0.04139	-2.84886
0.04141	-2.8479
0.04144	-2.84786
0.04147	-2.84834
0.0415	-2.84785
0.04152	-2.84943
0.04155	-2.84835
0.04158	-2.84876
0.04161	-2.84885
0.04164	-2.84819
0.04166	-2.84852
0.04169	-2.84756
0.04172	-2.84908
0.04175	-2.84941
0.04177	-2.84944
0.0418	-2.84894
0.04183	-2.84806
0.04186	-2.8482
0.04189	-2.84723
0.04191	-2.84913
0.04194	-2.84898
0.04197	-2.84903
0.042	-2.84934
0.04202	-2.84746
0.04205	-2.84843
0.04208	-2.84871
0.04211	-2.84998
0.04214	-2.84915
0.04216	-2.84778
0.04219	-2.84915
0.04222	-2.84875
0.04225	-2.85018
0.04227	-2.84931
0.0423	-2.84993
0.04233	-2.85068
0.04236	-2.84925
0.04239	-2.84973
0.04241	-2.84916
0.04244	-2.84993
0.04247	-2.85092
0.0425	-2.85011
0.04252	-2.85038
0.04255	-2.84708
0.04258	-2.84917
0.04261	-2.84849
0.04264	-2.84897
0.04266	-2.84957
0.04269	-2.84872
0.04272	-2.8498
0.04275	-2.84756
0.04277	-2.84859
0.0428	-2.84903
0.04283	-2.84851
0.04286	-2.84967
0.04289	-2.84882
0.04291	-2.84941
0.04294	-2.84866
0.04297	-2.84909
0.043	-2.84948
0.04302	-2.84909
0.04305	-2.85016
0.04308	-2.84922
0.04311	-2.8494
0.04314	-2.84953
0.04316	-2.84901
0.04319	-2.84982
0.04322	-2.84869
0.04325	-2.84999
0.04327	-2.84941
0.0433	-2.85021
0.04333	-2.84957
0.04336	-2.84955
0.04339	-2.84991
0.04341	-2.84798
0.04344	-2.84951
0.04347	-2.8491
0.0435	-2.84966
0.04352	-2.85006
0.04355	-2.84913
0.04358	-2.85022
0.04361	-2.84962
0.04364	-2.84958
0.04366	-2.84872
0.04369	-2.84972
0.04372	-2.85062
0.04375	-2.84896
0.04377	-2.85004
0.0438	-2.84921
0.04383	-2.85044
0.04386	-2.85042
0.04389	-2.84915
0.04391	-2.84938
0.04394	-2.84855
0.04397	-2.8501
0.044	-2.84948
0.04402	-2.84851
0.04405	-2.84931
0.04408	-2.84867
0.04411	-2.85115
0.04414	-2.84893
0.04416	-2.85007
0.04419	-2.85018
0.04422	-2.84988
0.04425	-2.85139
0.04427	-2.84997
0.0443	-2.85012
0.04433	-2.85002
0.04436	-2.84998
0.04439	-2.85014
0.04441	-2.84893
0.04444	-2.85133
0.04447	-2.85122
0.0445	-2.85102
0.04452	-2.84934
0.04455	-2.84984
0.04458	-2.85101
0.04461	-2.84911
0.04464	-2.85109
0.04466	-2.84962
0.04469	-2.84981
0.04472	-2.84949
0.04475	-2.84895
0.04477	-2.85027
0.0448	-2.8493
0.04483	-2.85042
0.04486	-2.85002
0.04489	-2.84987
0.04491	-2.85081
0.04494	-2.84979
0.04497	-2.85131
0.045	-2.85003
0.04502	-2.85017
0.04505	-2.85107
0.04508	-2.8501
0.04511	-2.85132
0.04514	-2.84988
0.04516	-2.85116
0.04519	-2.85065
0.04522	-2.85022
0.04525	-2.85085
0.04527	-2.84973
0.0453	-2.85101
0.04533	-2.84992
0.04536	-2.8502
0.04539	-2.84996
0.04541	-2.84956
0.04544	-2.85066
0.04547	-2.85039
0.0455	-2.85103
0.04552	-2.8504
0.04555	-2.85093
0.04558	-2.85156
0.04561	-2.85074
0.04564	-2.85112
0.04566	-2.85054
0.04569	-2.85135
0.04572	-2.85132
0.04575	-2.85129
0.04577	-2.85178
0.0458	-2.85033
0.04583	-2.85156
0.04586	-2.85028
0.04589	-2.8514
0.04591	-2.85131
0.04594	-2.85075
0.04597	-2.85195
0.046	-2.85043
0.04602	-2.85169
0.04605	-2.85088
0.04608	-2.85097
0.04611	-2.85137
0.04614	-2.8506
0.04616	-2.85157
0.04619	-2.85054
0.04622	-2.85197
0.04625	-2.8521
0.04627	-2.85233
0.0463	-2.85215
0.04633	-2.85112
0.04636	-2.85208
0.04639	-2.85159
0.04641	-2.8513
0.04644	-2.85222
0.04647	-2.8517
0.0465	-2.85353
0.04652	-2.85223
0.04655	-2.85211
0.04658	-2.85212
0.04661	-2.85179
0.04664	-2.85291
0.04666	-2.85124
0.04669	-2.85163
0.04672	-2.8513
0.04675	-2.85214
0.04677	-2.85219
0.0468	-2.85177
0.04683	-2.8526
0.04686	-2.85201
0.04689	-2.85378
0.04691	-2.85272
0.04694	-2.85271
0.04697	-2.85323
0.047	-2.853
0.04702	-2.8535
0.04705	-2.85264
0.04708	-2.85249
0.04711	-2.85277
0.04714	-2.85267
0.04716	-2.85347
0.04719	-2.85222
0.04722	-2.85324
0.04725	-2.85162
0.04727	-2.85235
0.0473	-2.85324
0.04733	-2.85197
0.04736	-2.85311
0.04739	-2.85144
0.04741	-2.8527
0.04744	-2.85225
0.04747	-2.85188
0.0475	-2.85306
0.04752	-2.85232
0.04755	-2.85295
0.04758	-2.85279
0.04761	-2.85252
0.04764	-2.85397
0.04766	-2.85326
0.04769	-2.85374
0.04772	-2.85309
0.04775	-2.85268
0.04777	-2.85287
0.0478	-2.8528
0.04783	-2.85304
0.04786	-2.85168
0.04789	-2.85282
0.04791	-2.85233
0.04794	-2.85331
0.04797	-2.85337
0.048	-2.8531
0.04802	-2.85381
0.04805	-2.85245
0.04808	-2.85376
0.04811	-2.85255
0.04814	-2.85293
0.04816	-2.85359
0.04819	-2.85325
0.04822	-2.85437
0.04825	-2.85289
0.04827	-2.85378
0.0483	-2.85412
0.04833	-2.85281
0.04836	-2.85416
0.04839	-2.85334
0.04841	-2.85338
0.04844	-2.85314
0.04847	-2.85348
0.0485	-2.85374
0.04852	-2.85242
0.04855	-2.85358
0.04858	-2.85177
0.04861	-2.85378
0.04864	-2.85344
0.04866	-2.85312
0.04869	-2.85388
0.04872	-2.85328
0.04875	-2.85486
0.04877	-2.8531
0.0488	-2.85405
0.04883	-2.85377
0.04886	-2.8535
0.04889	-2.85414
0.04891	-2.85336
0.04894	-2.8539
0.04897	-2.85366
0.049	-2.85414
0.04902	-2.85469
0.04905	-2.85302
0.04908	-2.85455
0.04911	-2.85412
0.04914	-2.85436
0.04916	-2.85431
0.04919	-2.8538
0.04922	-2.85488
0.04925	-2.85406
0.04927	-2.85512
0.0493	-2.85351
0.04933	-2.85417
0.04936	-2.85433
0.04939	-2.85414
0.04941	-2.85439
0.04944	-2.85387
0.04947	-2.85427
0.0495	-2.85428
0.04952	-2.8546
0.04955	-2.85521
0.04958	-2.85456
0.04961	-2.85593
0.04964	-2.85443
0.04966	-2.85517
0.04969	-2.85541
0.04972	-2.8544
0.04975	-2.85505
0.04977	-2.85467
0.0498	-2.85537
0.04983	-2.85526
0.04986	-2.85498
0.04989	-2.85491
0.04991	-2.85439
0.04994	-2.85586
0.04997	-2.85428
0.05	-2.85401
0.05002	-2.8542
0.05005	-2.85488
0.05008	-2.85544
0.05011	-2.8538
0.05014	-2.85393
0.05016	-2.85482
0.05019	-2.85564
0.05022	-2.85591
0.05025	-2.8551
0.05027	-2.85573
0.0503	-2.85497
0.05033	-2.85576
0.05036	-2.85556
0.05039	-2.85559
0.05041	-2.85676
0.05044	-2.85557
0.05047	-2.85617
0.0505	-2.85563
0.05052	-2.85552
0.05055	-2.85563
0.05058	-2.85474
0.05061	-2.85633
0.05064	-2.85463
0.05066	-2.85606
0.05069	-2.85619
0.05072	-2.85591
0.05075	-2.85613
0.05077	-2.85507
0.0508	-2.85649
0.05083	-2.85598
0.05086	-2.85688
0.05089	-2.85675
0.05091	-2.85659
0.05094	-2.85694
0.05097	-2.85635
0.051	-2.85713
0.05102	-2.85625
0.05105	-2.85543
0.05108	-2.85591
0.05111	-2.85553
0.05114	-2.85694
0.05116	-2.85641
0.05119	-2.85691
0.05122	-2.85631
0.05125	-2.85562
0.05127	-2.85608
0.0513	-2.8556
0.05133	-2.85711
0.05136	-2.85568
0.05139	-2.85614
0.05141	-2.85617
0.05144	-2.85524
0.05147	-2.8557
0.0515	-2.85491
0.05152	-2.85543
0.05155	-2.85552
0.05158	-2.85697
0.05161	-2.85779
0.05164	-2.85555
0.05166	-2.85567
0.05169	-2.85544
0.05172	-2.85591
0.05175	-2.85661
0.05177	-2.85547
0.0518	-2.85604
0.05183	-2.85482
0.05186	-2.85662
0.05189	-2.85619
0.05191	-2.85609
0.05194	-2.85618
0.05197	-2.85421
0.052	-2.85515
0.05202	-2.85428
0.05205	-2.85637
0.05208	-2.85686
0.05211	-2.85605
0.05214	-2.85684
0.05216	-2.8557
0.05219	-2.8569
0.05222	-2.85673
0.05225	-2.85639
0.05227	-2.85644
0.0523	-2.85632
0.05233	-2.85788
0.05236	-2.85708
0.05239	-2.85751
0.05241	-2.85685
0.05244	-2.85635
0.05247	-2.8571
0.0525	-2.85691
0.05252	-2.85681
0.05255	-2.85524
0.05258	-2.85522
0.05261	-2.85635
0.05264	-2.85627
0.05266	-2.85824
0.05269	-2.85574
0.05272	-2.85651
0.05275	-2.85544
0.05277	-2.85582
0.0528	-2.85708
0.05283	-2.85679
0.05286	-2.85761
0.05289	-2.85603
0.05291	-2.85702
0.05294	-2.8568
0.05297	-2.85683
0.053	-2.85761
0.05302	-2.8566
0.05305	-2.8573
0.05308	-2.85619
0.05311	-2.85688
0.05314	-2.85687
0.05316	-2.85645
0.05319	-2.85703
0.05322	-2.85603
0.05325	-2.857
0.05327	-2.85698
0.0533	-2.85626
0.05333	-2.85635
0.05336	-2.8554
0.05339	-2.8569
0.05341	-2.8561
0.05344	-2.85645
0.05347	-2.85668
0.0535	-2.85637
0.05352	-2.85702
0.05355	-2.85635
0.05358	-2.85654
0.05361	-2.85603
0.05364	-2.85654
0.05366	-2.85791
0.05369	-2.85678
0.05372	-2.85774
0.05375	-2.85631
0.05377	-2.8566
0.0538	-2.85664
0.05383	-2.85629
0.05386	-2.85773
0.05389	-2.85615
0.05391	-2.85691
0.05394	-2.85595
0.05397	-2.85683
0.054	-2.857
0.05402	-2.8561
0.05405	-2.85635
0.05408	-2.85567
0.05411	-2.85698
0.05414	-2.85691
0.05416	-2.85604
0.05419	-2.85732
0.05422	-2.8562
0.05425	-2.85701
0.05427	-2.85689
0.0543	-2.85708
0.05433	-2.85677
0.05436	-2.85606
0.05439	-2.85726
0.05441	-2.8565
0.05444	-2.85728
0.05447	-2.85655
0.0545	-2.85669
0.05452	-2.85731
0.05455	-2.85609
0.05458	-2.85712
0.05461	-2.8557
0.05464	-2.85711
0.05466	-2.8562
0.05469	-2.85603
0.05472	-2.85717
0.05475	-2.85637
0.05477	-2.8575
0.0548	-2.85654
0.05483	-2.8564
0.05486	-2.85739
0.05489	-2.85621
0.05491	-2.85757
0.05494	-2.85644
0.05497	-2.85682
0.055	-2.85733
0.05502	-2.85675
0.05505	-2.85742
0.05508	-2.85732
0.05511	-2.85736
0.05514	-2.85659
0.05516	-2.85689
0.05519	-2.85748
0.05522	-2.85694
0.05525	-2.8582
0.05527	-2.85579
0.0553	-2.85648
0.05533	-2.85574
0.05536	-2.85672
0.05539	-2.85777
0.05541	-2.85621
0.05544	-2.8569
0.05547	-2.85617
[truncated: 109,198 more rows]

## Sheet: Figure 2f
Fig. 2f
j (mA cm-2)	FEH2 (%)	Yerror (%)	FECO (%)	Yerror (%)	FEHCOO- (%)	Yerror (%)	FEC2H4 (%)	Yerror (%)	FEC2H5OH (%)	Yerror (%)	FEC3H7OH (%)	Yerror (%)
-100	11.46	0.33941	67.095	0.2192	8.155	2.00111	7.835	0.3182	2.89	0.57983	0	0
-200	10.01	0.12728	55.775	0.41719	6.915	0.50205	16.675	0.30406	8.055	3.79716	2.195	0.34648
-300	9.46	0.12728	46.855	0.26163	6.025	1.33643	23.705	0.00707	8.955	2.14253	2.44	1.14551
-400	9.51	0.09899	41.145	0.28991	6.16	0.31113	28.76	0.18385	9.4	0.43841	3.905	0.34648

## Sheet: Figure 2g
Fig. 2g
j (mA cm-2)	FEH2 (%)	Yerror (%)	FECO (%)	Yerror (%)	FEHCOO- (%)	Yerror (%)
-100	31.56	1.795	34.85	0.601	29.19	2.214
-200	47.96	2.515	19.22	0.172	31.43	3.306
-300	45.83	0.558	14.49	0.675	36.43	3.53
-400	66.55	1.582	10.1	1.245	21.07	0.638

## Sheet: Figure 2h
Fig. 2h
j (mA cm-2)	FEH2 (%)	Yerror (%)	FECO (%)	Yerror (%)	FEHCOO- (%)	Yerror (%)	FEC2H4 (%)	Yerror (%)	FEC2H5OH (%)	Yerror (%)
-100	3.46	0.38184	89.115	0.62933	1.595	0.24749	3.28	0.43841	4.54	1.75362
-200	7.07	1.24451	67.44	1.51321	2.745	0.37477	12.85	1.35765	2.89	0.57983
-300	6.645	0.09192	54.1	0.8061	1.89	0.16971	17.775	0.3182	7.985	2.34052
-400	7.16	0.12728	50.02	0.35355	2.88	0.31113	15.685	0.47376	12.08	0.43841

## Sheet: Figure 3a
Fig. 3a
E (V vs. RHE)	CO2	Ar		E (V vs. RHE)	Experiment		E (V vs. RHE)	Simulation
0	9.48e-07	1.378e-06		0	9.48e-07		0	1.316e-10
0	9.507e-07	1.378e-06		0	9.507e-07		-4e-05	1.316e-10
-0.001	9.531e-07	1.378e-06		-0.001	9.531e-07		-8e-05	1.316e-10
-0.001	9.551e-07	1.378e-06		-0.001	9.551e-07		-0.00012	1.316e-10
-0.001	9.569e-07	1.377e-06		-0.001	9.569e-07		-0.00015	1.316e-10
-0.002	9.584e-07	1.376e-06		-0.002	9.584e-07		-0.00019	1.316e-10
-0.002	9.595e-07	1.374e-06		-0.002	9.595e-07		-0.00023	1.316e-10
-0.002	9.603e-07	1.372e-06		-0.002	9.603e-07		-0.00027	1.316e-10
-0.002	9.608e-07	1.369e-06		-0.002	9.608e-07		-0.00031	1.316e-10
-0.003	9.61e-07	1.366e-06		-0.003	9.61e-07		-0.00035	1.316e-10
-0.003	9.609e-07	1.363e-06		-0.003	9.609e-07		-0.00039	1.316e-10
-0.003	9.604e-07	1.359e-06		-0.003	9.604e-07		-0.00043	1.316e-10
-0.004	9.597e-07	1.355e-06		-0.004	9.597e-07		-0.00046	1.316e-10
-0.004	9.586e-07	1.35e-06		-0.004	9.586e-07		-0.0005	1.316e-10
-0.004	9.572e-07	1.345e-06		-0.004	9.572e-07		-0.00054	1.316e-10
-0.005	9.555e-07	1.339e-06		-0.005	9.555e-07		-0.00058	1.316e-10
-0.005	9.535e-07	1.333e-06		-0.005	9.535e-07		-0.00062	1.316e-10
-0.005	9.512e-07	1.327e-06		-0.005	9.512e-07		-0.00066	1.316e-10
-0.005	9.486e-07	1.32e-06		-0.005	9.486e-07		-0.0007	1.316e-10
-0.006	9.457e-07	1.313e-06		-0.006	9.457e-07		-0.00074	1.316e-10
-0.006	9.424e-07	1.305e-06		-0.006	9.424e-07		-0.00077	1.316e-10
-0.006	9.389e-07	1.297e-06		-0.006	9.389e-07		-0.00081	1.316e-10
-0.007	9.351e-07	1.289e-06		-0.007	9.351e-07		-0.00085	1.316e-10
-0.007	9.309e-07	1.28e-06		-0.007	9.309e-07		-0.00089	1.316e-10
-0.007	9.265e-07	1.271e-06		-0.007	9.265e-07		-0.00093	1.316e-10
-0.007	9.217e-07	1.261e-06		-0.007	9.217e-07		-0.00097	1.316e-10
-0.008	9.167e-07	1.251e-06		-0.008	9.167e-07		-0.00101	1.316e-10
-0.008	9.114e-07	1.241e-06		-0.008	9.114e-07		-0.00105	1.316e-10
-0.008	9.058e-07	1.23e-06		-0.008	9.058e-07		-0.00108	1.316e-10
-0.009	8.999e-07	1.219e-06		-0.009	8.999e-07		-0.00112	1.316e-10
-0.009	8.937e-07	1.208e-06		-0.009	8.937e-07		-0.00116	1.316e-10
-0.009	8.873e-07	1.196e-06		-0.009	8.873e-07		-0.0012	1.316e-10
-0.01	8.806e-07	1.184e-06		-0.01	8.806e-07		-0.00124	1.316e-10
-0.01	8.736e-07	1.171e-06		-0.01	8.736e-07		-0.00128	1.316e-10
-0.01	8.663e-07	1.159e-06		-0.01	8.663e-07		-0.00132	1.316e-10
-0.01	8.588e-07	1.146e-06		-0.01	8.588e-07		-0.00135	1.316e-10
-0.011	8.51e-07	1.132e-06		-0.011	8.51e-07		-0.00139	1.316e-10
-0.011	8.43e-07	1.119e-06		-0.011	8.43e-07		-0.00143	1.281e-10
-0.011	8.347e-07	1.105e-06		-0.011	8.347e-07		-0.00147	1.281e-10
-0.012	8.262e-07	1.09e-06		-0.012	8.262e-07		-0.00151	1.281e-10
-0.012	8.174e-07	1.076e-06		-0.012	8.174e-07		-0.00155	1.281e-10
-0.012	8.084e-07	1.061e-06		-0.012	8.084e-07		-0.00159	1.281e-10
-0.012	7.992e-07	1.046e-06		-0.012	7.992e-07		-0.00163	1.281e-10
-0.013	7.897e-07	1.031e-06		-0.013	7.897e-07		-0.00166	1.281e-10
-0.013	7.801e-07	1.015e-06		-0.013	7.801e-07		-0.0017	1.281e-10
-0.013	7.702e-07	9.994e-07		-0.013	7.702e-07		-0.00174	1.19e-10
-0.014	7.601e-07	9.834e-07		-0.014	7.601e-07		-0.00178	1.19e-10
-0.014	7.498e-07	9.672e-07		-0.014	7.498e-07		-0.00182	1.19e-10
-0.014	7.393e-07	9.508e-07		-0.014	7.393e-07		-0.00186	1.19e-10
-0.014	7.286e-07	9.342e-07		-0.014	7.286e-07		-0.0019	1.19e-10
-0.015	7.177e-07	9.173e-07		-0.015	7.177e-07		-0.00194	1.19e-10
-0.015	7.066e-07	9.003e-07		-0.015	7.066e-07		-0.00197	1.19e-10
-0.015	6.954e-07	8.831e-07		-0.015	6.954e-07		-0.00201	1.19e-10
-0.016	6.84e-07	8.663e-07		-0.016	6.84e-07		-0.00205	1.183e-10
-0.016	6.724e-07	8.505e-07		-0.016	6.724e-07		-0.00209	1.183e-10
-0.016	6.607e-07	8.346e-07		-0.016	6.607e-07		-0.00213	1.183e-10
-0.017	6.488e-07	8.185e-07		-0.017	6.488e-07		-0.00217	1.183e-10
-0.017	6.367e-07	8.023e-07		-0.017	6.367e-07		-0.00221	1.183e-10
-0.017	6.246e-07	7.859e-07		-0.017	6.246e-07		-0.00225	1.183e-10
-0.017	6.123e-07	7.694e-07		-0.017	6.123e-07		-0.00228	1.183e-10
-0.018	5.999e-07	7.528e-07		-0.018	5.999e-07		-0.00232	1.183e-10
-0.018	5.873e-07	7.361e-07		-0.018	5.873e-07		-0.00236	1.183e-10
-0.018	5.747e-07	7.192e-07		-0.018	5.747e-07		-0.0024	1.183e-10
-0.019	5.619e-07	7.023e-07		-0.019	5.619e-07		-0.00244	1.183e-10
-0.019	5.491e-07	6.853e-07		-0.019	5.491e-07		-0.00248	1.183e-10
-0.019	5.369e-07	6.681e-07		-0.019	5.369e-07		-0.00252	1.183e-10
-0.019	5.261e-07	6.51e-07		-0.019	5.261e-07		-0.00255	1.183e-10
-0.02	5.151e-07	6.337e-07		-0.02	5.151e-07		-0.00259	1.183e-10
-0.02	5.041e-07	6.164e-07		-0.02	5.041e-07		-0.00263	1.155e-10
-0.02	4.93e-07	5.991e-07		-0.02	4.93e-07		-0.00267	1.155e-10
-0.021	4.818e-07	5.817e-07		-0.021	4.818e-07		-0.00271	1.155e-10
-0.021	4.705e-07	5.643e-07		-0.021	4.705e-07		-0.00275	1.155e-10
-0.021	4.591e-07	5.468e-07		-0.021	4.591e-07		-0.00279	1.155e-10
-0.022	4.476e-07	5.294e-07		-0.022	4.476e-07		-0.00283	1.155e-10
-0.022	4.361e-07	5.12e-07		-0.022	4.361e-07		-0.00286	1.155e-10
-0.022	4.245e-07	4.945e-07		-0.022	4.245e-07		-0.0029	1.155e-10
-0.022	4.129e-07	4.771e-07		-0.022	4.129e-07		-0.00294	1.113e-10
-0.023	4.012e-07	4.597e-07		-0.023	4.012e-07		-0.00298	1.113e-10
-0.023	3.895e-07	4.423e-07		-0.023	3.895e-07		-0.00302	1.113e-10
-0.023	3.777e-07	4.25e-07		-0.023	3.777e-07		-0.00306	1.113e-10
-0.024	3.659e-07	4.077e-07		-0.024	3.659e-07		-0.0031	1.113e-10
-0.024	3.541e-07	3.905e-07		-0.024	3.541e-07		-0.00314	1.113e-10
-0.024	3.423e-07	3.734e-07		-0.024	3.423e-07		-0.00317	1.113e-10
-0.024	3.305e-07	3.563e-07		-0.024	3.305e-07		-0.00321	1.113e-10
-0.025	3.186e-07	3.393e-07		-0.025	3.186e-07		-0.00325	1.162e-10
-0.025	3.068e-07	3.224e-07		-0.025	3.068e-07		-0.00329	1.162e-10
-0.025	2.949e-07	3.056e-07		-0.025	2.949e-07		-0.00333	1.162e-10
-0.026	2.831e-07	2.889e-07		-0.026	2.831e-07		-0.00337	1.162e-10
-0.026	2.725e-07	2.752e-07		-0.026	2.725e-07		-0.00341	1.162e-10
-0.026	2.639e-07	2.619e-07		-0.026	2.639e-07		-0.00345	1.162e-10
-0.027	2.552e-07	2.486e-07		-0.027	2.552e-07		-0.00348	1.162e-10
-0.027	2.465e-07	2.354e-07		-0.027	2.465e-07		-0.00352	1.162e-10
-0.027	2.378e-07	2.223e-07		-0.027	2.378e-07		-0.00356	1.19e-10
-0.027	2.291e-07	2.093e-07		-0.027	2.291e-07		-0.0036	1.19e-10
-0.028	2.204e-07	1.964e-07		-0.028	2.204e-07		-0.00364	1.19e-10
-0.028	2.117e-07	1.836e-07		-0.028	2.117e-07		-0.00368	1.19e-10
-0.028	2.03e-07	1.71e-07		-0.028	2.03e-07		-0.00372	1.19e-10
-0.029	1.943e-07	1.629e-07		-0.029	1.943e-07		-0.00375	1.19e-10
-0.029	1.875e-07	1.549e-07		-0.029	1.875e-07		-0.00379	1.19e-10
-0.029	1.827e-07	1.469e-07		-0.029	1.827e-07		-0.00383	1.19e-10
-0.029	1.779e-07	1.39e-07		-0.029	1.779e-07		-0.00387	1.19e-10
-0.03	1.731e-07	1.331e-07		-0.03	1.731e-07		-0.00391	1.19e-10
-0.03	1.682e-07	1.306e-07		-0.03	1.682e-07		-0.00395	1.19e-10
-0.03	1.633e-07	1.28e-07		-0.03	1.633e-07		-0.00399	1.19e-10
-0.031	1.586e-07	1.253e-07		-0.031	1.586e-07		-0.00403	1.19e-10
-0.031	1.578e-07	1.267e-07		-0.031	1.578e-07		-0.00406	1.19e-10
-0.031	1.57e-07	1.293e-07		-0.031	1.57e-07		-0.0041	1.19e-10
-0.031	1.561e-07	1.317e-07		-0.031	1.561e-07		-0.00414	1.204e-10
-0.032	1.552e-07	1.34e-07		-0.032	1.552e-07		-0.00418	1.204e-10
-0.032	1.541e-07	1.402e-07		-0.032	1.541e-07		-0.00422	1.204e-10
-0.032	1.543e-07	1.468e-07		-0.032	1.543e-07		-0.00426	1.204e-10
-0.033	1.571e-07	1.531e-07		-0.033	1.571e-07		-0.0043	1.204e-10
-0.033	1.597e-07	1.592e-07		-0.033	1.597e-07		-0.00434	1.204e-10
-0.033	1.622e-07	1.651e-07		-0.033	1.622e-07		-0.00437	1.204e-10
-0.034	1.645e-07	1.709e-07		-0.034	1.645e-07		-0.00441	1.204e-10
-0.034	1.667e-07	1.797e-07		-0.034	1.667e-07		-0.00445	1.288e-10
-0.034	1.687e-07	1.881e-07		-0.034	1.687e-07		-0.00449	1.288e-10
-0.034	1.726e-07	1.962e-07		-0.034	1.726e-07		-0.00453	1.288e-10
-0.035	1.776e-07	2.041e-07		-0.035	1.776e-07		-0.00457	1.288e-10
-0.035	1.824e-07	2.116e-07		-0.035	1.824e-07		-0.00461	1.288e-10
-0.035	1.87e-07	2.188e-07		-0.035	1.87e-07		-0.00465	1.288e-10
-0.036	1.914e-07	2.258e-07		-0.036	1.914e-07		-0.00468	1.288e-10
-0.036	1.956e-07	2.324e-07		-0.036	1.956e-07		-0.00472	1.288e-10
-0.036	1.995e-07	2.388e-07		-0.036	1.995e-07		-0.00476	1.309e-10
-0.036	2.033e-07	2.448e-07		-0.036	2.033e-07		-0.0048	1.309e-10
-0.037	2.069e-07	2.506e-07		-0.037	2.069e-07		-0.00484	1.309e-10
-0.037	2.103e-07	2.56e-07		-0.037	2.103e-07		-0.00488	1.309e-10
-0.037	2.135e-07	2.612e-07		-0.037	2.135e-07		-0.00492	1.309e-10
-0.038	2.184e-07	2.663e-07		-0.038	2.184e-07		-0.00495	1.309e-10
-0.038	2.234e-07	2.726e-07		-0.038	2.234e-07		-0.00499	1.309e-10
-0.038	2.282e-07	2.785e-07		-0.038	2.282e-07		-0.00503	1.309e-10
-0.039	2.327e-07	2.841e-07		-0.039	2.327e-07		-0.00507	1.309e-10
-0.039	2.371e-07	2.894e-07		-0.039	2.371e-07		-0.00511	1.309e-10
-0.039	2.411e-07	2.944e-07		-0.039	2.411e-07		-0.00515	1.309e-10
-0.039	2.45e-07	2.99e-07		-0.039	2.45e-07		-0.00519	1.309e-10
-0.04	2.486e-07	3.033e-07		-0.04	2.486e-07		-0.00523	1.309e-10
-0.04	2.52e-07	3.073e-07		-0.04	2.52e-07		-0.00526	1.309e-10
-0.04	2.552e-07	3.11e-07		-0.04	2.552e-07		-0.0053	1.309e-10
-0.041	2.582e-07	3.143e-07		-0.041	2.582e-07		-0.00534	1.309e-10
-0.041	2.609e-07	3.174e-07		-0.041	2.609e-07		-0.00538	1.309e-10
-0.041	2.634e-07	3.201e-07		-0.041	2.634e-07		-0.00542	1.309e-10
-0.041	2.657e-07	3.225e-07		-0.041	2.657e-07		-0.00546	1.309e-10
-0.042	2.678e-07	3.246e-07		-0.042	2.678e-07		-0.0055	1.309e-10
-0.042	2.697e-07	3.264e-07		-0.042	2.697e-07		-0.00554	1.309e-10
-0.042	2.713e-07	3.279e-07		-0.042	2.713e-07		-0.00557	1.309e-10
-0.043	2.728e-07	3.292e-07		-0.043	2.728e-07		-0.00561	1.309e-10
-0.043	2.74e-07	3.301e-07		-0.043	2.74e-07		-0.00565	1.309e-10
-0.043	2.75e-07	3.307e-07		-0.043	2.75e-07		-0.00569	1.309e-10
-0.043	2.759e-07	3.31e-07		-0.043	2.759e-07		-0.00573	1.309e-10
-0.044	2.765e-07	3.31e-07		-0.044	2.765e-07		-0.00577	1.309e-10
-0.044	2.769e-07	3.308e-07		-0.044	2.769e-07		-0.00581	1.309e-10
-0.044	2.778e-07	3.303e-07		-0.044	2.778e-07		-0.00585	1.309e-10
-0.045	2.791e-07	3.295e-07		-0.045	2.791e-07		-0.00588	1.309e-10
-0.045	2.802e-07	3.284e-07		-0.045	2.802e-07		-0.00592	1.309e-10
-0.045	2.811e-07	3.271e-07		-0.045	2.811e-07		-0.00596	1.281e-10
-0.046	2.818e-07	3.255e-07		-0.046	2.818e-07		-0.006	1.281e-10
-0.046	2.823e-07	3.236e-07		-0.046	2.823e-07		-0.00604	1.281e-10
-0.046	2.826e-07	3.215e-07		-0.046	2.826e-07		-0.00608	1.281e-10
-0.046	2.827e-07	3.192e-07		-0.046	2.827e-07		-0.00612	1.281e-10
-0.047	2.826e-07	3.166e-07		-0.047	2.826e-07		-0.00615	1.281e-10
-0.047	2.823e-07	3.138e-07		-0.047	2.823e-07		-0.00619	1.281e-10
-0.047	2.819e-07	3.107e-07		-0.047	2.819e-07		-0.00623	1.281e-10
-0.048	2.813e-07	3.074e-07		-0.048	2.813e-07		-0.00627	1.281e-10
-0.048	2.805e-07	3.039e-07		-0.048	2.805e-07		-0.00631	1.281e-10
-0.048	2.795e-07	3.002e-07		-0.048	2.795e-07		-0.00635	1.281e-10
-0.048	2.784e-07	2.963e-07		-0.048	2.784e-07		-0.00639	1.281e-10
-0.049	2.771e-07	2.921e-07		-0.049	2.771e-07		-0.00643	1.281e-10
-0.049	2.756e-07	2.878e-07		-0.049	2.756e-07		-0.00646	1.281e-10
-0.049	2.74e-07	2.833e-07		-0.049	2.74e-07		-0.0065	1.281e-10
-0.05	2.723e-07	2.786e-07		-0.05	2.723e-07		-0.00654	1.281e-10
-0.05	2.704e-07	2.741e-07		-0.05	2.704e-07		-0.00658	1.281e-10
-0.05	2.683e-07	2.7e-07		-0.05	2.683e-07		-0.00662	1.281e-10
-0.051	2.661e-07	2.657e-07		-0.051	2.661e-07		-0.00666	1.281e-10
-0.051	2.638e-07	2.612e-07		-0.051	2.638e-07		-0.0067	1.281e-10
-0.051	2.614e-07	2.566e-07		-0.051	2.614e-07		-0.00674	1.281e-10
-0.051	2.589e-07	2.518e-07		-0.051	2.589e-07		-0.00677	1.281e-10
-0.052	2.562e-07	2.468e-07		-0.052	2.562e-07		-0.00681	1.281e-10
-0.052	2.534e-07	2.417e-07		-0.052	2.534e-07		-0.00685	1.26e-10
-0.052	2.505e-07	2.365e-07		-0.052	2.505e-07		-0.00689	1.26e-10
-0.053	2.475e-07	2.311e-07		-0.053	2.475e-07		-0.00693	1.26e-10
-0.053	2.444e-07	2.255e-07		-0.053	2.444e-07		-0.00697	1.26e-10
-0.053	2.412e-07	2.199e-07		-0.053	2.412e-07		-0.00701	1.26e-10
-0.053	2.38e-07	2.141e-07		-0.053	2.38e-07		-0.00705	1.26e-10
-0.054	2.346e-07	2.082e-07		-0.054	2.346e-07		-0.00708	1.26e-10
-0.054	2.312e-07	2.022e-07		-0.054	2.312e-07		-0.00712	1.26e-10
-0.054	2.277e-07	1.96e-07		-0.054	2.277e-07		-0.00716	1.19e-10
-0.055	2.241e-07	1.898e-07		-0.055	2.241e-07		-0.0072	1.19e-10
-0.055	2.205e-07	1.835e-07		-0.055	2.205e-07		-0.00724	1.19e-10
-0.055	2.168e-07	1.771e-07		-0.055	2.168e-07		-0.00728	1.19e-10
-0.056	2.14e-07	1.706e-07		-0.056	2.14e-07		-0.00732	1.19e-10
-0.056	2.112e-07	1.641e-07		-0.056	2.112e-07		-0.00735	1.19e-10
-0.056	2.083e-07	1.575e-07		-0.056	2.083e-07		-0.00739	1.19e-10
-0.056	2.054e-07	1.508e-07		-0.056	2.054e-07		-0.00743	1.19e-10
-0.057	2.024e-07	1.441e-07		-0.057	2.024e-07		-0.00747	1.134e-10
-0.057	1.993e-07	1.373e-07		-0.057	1.993e-07		-0.00751	1.134e-10
-0.057	1.963e-07	1.305e-07		-0.057	1.963e-07		-0.00755	1.134e-10
-0.058	1.931e-07	1.236e-07		-0.058	1.931e-07		-0.00759	1.134e-10
-0.058	1.9e-07	1.178e-07		-0.058	1.9e-07		-0.00763	1.134e-10
-0.058	1.868e-07	1.123e-07		-0.058	1.868e-07		-0.00766	1.134e-10
-0.058	1.836e-07	1.067e-07		-0.058	1.836e-07		-0.0077	1.134e-10
-0.059	1.804e-07	1.011e-07		-0.059	1.804e-07		-0.00774	1.134e-10
-0.059	1.771e-07	9.551e-08		-0.059	1.771e-07		-0.00778	1.134e-10
-0.059	1.739e-07	8.986e-08		-0.059	1.739e-07		-0.00782	1.134e-10
-0.06	1.706e-07	8.418e-08		-0.06	1.706e-07		-0.00786	1.134e-10
-0.06	1.673e-07	7.848e-08		-0.06	1.673e-07		-0.0079	1.134e-10
-0.06	1.641e-07	7.321e-08		-0.06	1.641e-07		-0.00794	1.134e-10
-0.06	1.608e-07	6.955e-08		-0.06	1.608e-07		-0.00797	1.134e-10
-0.061	1.576e-07	6.584e-08		-0.061	1.576e-07		-0.00801	1.134e-10
-0.061	1.544e-07	6.211e-08		-0.061	1.544e-07		-0.00805	1.134e-10
-0.061	1.512e-07	5.834e-08		-0.061	1.512e-07		-0.00809	1.134e-10
-0.062	1.48e-07	5.664e-08		-0.062	1.48e-07		-0.00813	1.134e-10
-0.062	1.448e-07	5.529e-08		-0.062	1.448e-07		-0.00817	1.134e-10
-0.062	1.417e-07	5.389e-08		-0.062	1.417e-07		-0.00821	1.134e-10
-0.063	1.386e-07	5.389e-08		-0.063	1.386e-07		-0.00825	1.134e-10
-0.063	1.355e-07	5.496e-08		-0.063	1.355e-07		-0.00828	1.134e-10
-0.063	1.325e-07	5.595e-08		-0.063	1.325e-07		-0.00832	1.134e-10
-0.063	1.296e-07	5.739e-08		-0.063	1.296e-07		-0.00836	1.113e-10
-0.064	1.267e-07	6.057e-08		-0.064	1.267e-07		-0.0084	1.113e-10
-0.064	1.238e-07	6.364e-08		-0.064	1.238e-07		-0.00844	1.113e-10
-0.064	1.21e-07	6.659e-08		-0.064	1.21e-07		-0.00848	1.113e-10
-0.065	1.187e-07	6.944e-08		-0.065	1.187e-07		-0.00852	1.113e-10
-0.065	1.165e-07	7.328e-08		-0.065	1.165e-07		-0.00855	1.113e-10
-0.065	1.143e-07	7.772e-08		-0.065	1.143e-07		-0.00859	1.113e-10
-0.065	1.122e-07	8.203e-08		-0.065	1.122e-07		-0.00863	1.113e-10
-0.066	1.101e-07	8.62e-08		-0.066	1.101e-07		-0.00867	1.19e-10
-0.066	1.081e-07	9.023e-08		-0.066	1.081e-07		-0.00871	1.19e-10
-0.066	1.061e-07	9.413e-08		-0.066	1.061e-07		-0.00875	1.19e-10
-0.067	1.041e-07	9.789e-08		-0.067	1.041e-07		-0.00879	1.19e-10
-0.067	1.021e-07	1.015e-07		-0.067	1.021e-07		-0.00883	1.19e-10
-0.067	1.002e-07	1.05e-07		-0.067	1.002e-07		-0.00886	1.19e-10
-0.068	9.84e-08	1.087e-07		-0.068	9.84e-08		-0.0089	1.19e-10
-0.068	9.66e-08	1.13e-07		-0.068	9.66e-08		-0.00894	1.19e-10
-0.068	9.486e-08	1.172e-07		-0.068	9.486e-08		-0.00898	1.239e-10
-0.068	9.317e-08	1.212e-07		-0.068	9.317e-08		-0.00902	1.239e-10
-0.069	9.153e-08	1.251e-07		-0.069	9.153e-08		-0.00906	1.239e-10
-0.069	8.996e-08	1.288e-07		-0.069	8.996e-08		-0.0091	1.239e-10
-0.069	8.844e-08	1.324e-07		-0.069	8.844e-08		-0.00914	1.239e-10
-0.07	8.699e-08	1.358e-07		-0.07	8.699e-08		-0.00917	1.239e-10
-0.07	8.56e-08	1.39e-07		-0.07	8.56e-08		-0.00921	1.239e-10
-0.07	8.427e-08	1.421e-07		-0.07	8.427e-08		-0.00925	1.239e-10
-0.07	8.302e-08	1.45e-07		-0.07	8.302e-08		-0.00929	1.239e-10
-0.071	8.183e-08	1.477e-07		-0.071	8.183e-08		-0.00933	1.239e-10
-0.071	8.072e-08	1.503e-07		-0.071	8.072e-08		-0.00937	1.239e-10
-0.071	7.968e-08	1.527e-07		-0.071	7.968e-08		-0.00941	1.239e-10
-0.072	7.911e-08	1.549e-07		-0.072	7.911e-08		-0.00945	1.239e-10
-0.072	7.883e-08	1.57e-07		-0.072	7.883e-08		-0.00948	1.239e-10
-0.072	7.867e-08	1.589e-07		-0.072	7.867e-08		-0.00952	1.239e-10
-0.073	7.863e-08	1.606e-07		-0.073	7.863e-08		-0.00956	1.239e-10
-0.073	7.871e-08	1.622e-07		-0.073	7.871e-08		-0.0096	1.239e-10
-0.073	7.892e-08	1.636e-07		-0.073	7.892e-08		-0.00964	1.239e-10
-0.073	7.926e-08	1.648e-07		-0.073	7.926e-08		-0.00968	1.239e-10
-0.074	7.971e-08	1.659e-07		-0.074	7.971e-08		-0.00972	1.239e-10
-0.074	8.03e-08	1.668e-07		-0.074	8.03e-08		-0.00975	1.239e-10
-0.074	8.101e-08	1.675e-07		-0.074	8.101e-08		-0.00979	1.239e-10
-0.075	8.184e-08	1.682e-07		-0.075	8.184e-08		-0.00983	1.239e-10
-0.075	8.28e-08	1.693e-07		-0.075	8.28e-08		-0.00987	1.295e-10
-0.075	8.389e-08	1.703e-07		-0.075	8.389e-08		-0.00991	1.295e-10
-0.075	8.51e-08	1.712e-07		-0.075	8.51e-08		-0.00995	1.295e-10
-0.076	8.644e-08	1.72e-07		-0.076	8.644e-08		-0.00999	1.295e-10
-0.076	8.851e-08	1.726e-07		-0.076	8.851e-08		-0.01003	1.295e-10
-0.076	9.109e-08	1.73e-07		-0.076	9.109e-08		-0.01006	1.295e-10
-0.077	9.38e-08	1.733e-07		-0.077	9.38e-08		-0.0101	1.295e-10
-0.077	9.665e-08	1.734e-07		-0.077	9.665e-08		-0.01014	1.295e-10
-0.077	9.964e-08	1.734e-07		-0.077	9.964e-08		-0.01018	1.323e-10
-0.077	1.028e-07	1.733e-07		-0.077	1.028e-07		-0.01022	1.323e-10
-0.078	1.06e-07	1.729e-07		-0.078	1.06e-07		-0.01026	1.323e-10
-0.078	1.094e-07	1.725e-07		-0.078	1.094e-07		-0.0103	1.323e-10
-0.078	1.129e-07	1.719e-07		-0.078	1.129e-07		-0.01034	1.323e-10
-0.079	1.166e-07	1.711e-07		-0.079	1.166e-07		-0.01037	1.323e-10
-0.079	1.203e-07	1.702e-07		-0.079	1.203e-07		-0.01041	1.323e-10
-0.079	1.242e-07	1.692e-07		-0.079	1.242e-07		-0.01045	1.323e-10
-0.08	1.282e-07	1.68e-07		-0.08	1.282e-07		-0.01049	1.323e-10
-0.08	1.324e-07	1.667e-07		-0.08	1.324e-07		-0.01053	1.323e-10
-0.08	1.366e-07	1.653e-07		-0.08	1.366e-07		-0.01057	1.323e-10
-0.08	1.41e-07	1.637e-07		-0.08	1.41e-07		-0.01061	1.323e-10
-0.081	1.454e-07	1.62e-07		-0.081	1.454e-07		-0.01065	1.323e-10
-0.081	1.5e-07	1.602e-07		-0.081	1.5e-07		-0.01068	1.323e-10
-0.081	1.547e-07	1.583e-07		-0.081	1.547e-07		-0.01072	1.323e-10
-0.082	1.595e-07	1.562e-07		-0.082	1.595e-07		-0.01076	1.323e-10
-0.082	1.643e-07	1.54e-07		-0.082	1.643e-07		-0.0108	1.323e-10
-0.082	1.693e-07	1.517e-07		-0.082	1.693e-07		-0.01084	1.323e-10
-0.082	1.743e-07	1.493e-07		-0.082	1.743e-07		-0.01088	1.323e-10
-0.083	1.795e-07	1.471e-07		-0.083	1.795e-07		-0.01092	1.323e-10
-0.083	1.847e-07	1.455e-07		-0.083	1.847e-07		-0.01095	1.323e-10
-0.083	1.902e-07	1.439e-07		-0.083	1.902e-07		-0.01099	1.323e-10
-0.084	1.958e-07	1.422e-07		-0.084	1.958e-07		-0.01103	1.323e-10
-0.084	2.015e-07	1.404e-07		-0.084	2.015e-07		-0.01107	1.323e-10
-0.084	2.073e-07	1.385e-07		-0.084	2.073e-07		-0.01111	1.323e-10
-0.085	2.132e-07	1.365e-07		-0.085	2.132e-07		-0.01115	1.323e-10
-0.085	2.191e-07	1.344e-07		-0.085	2.191e-07		-0.01119	1.323e-10
-0.085	2.251e-07	1.322e-07		-0.085	2.251e-07		-0.01123	1.323e-10
-0.085	2.311e-07	1.3e-07		-0.085	2.311e-07		-0.01126	1.323e-10
-0.086	2.371e-07	1.276e-07		-0.086	2.371e-07		-0.0113	1.323e-10
-0.086	2.432e-07	1.252e-07		-0.086	2.432e-07		-0.01134	1.323e-10
-0.086	2.493e-07	1.227e-07		-0.086	2.493e-07		-0.01138	1.281e-10
-0.087	2.554e-07	1.202e-07		-0.087	2.554e-07		-0.01142	1.281e-10
-0.087	2.615e-07	1.175e-07		-0.087	2.615e-07		-0.01146	1.281e-10
-0.087	2.676e-07	1.148e-07		-0.087	2.676e-07		-0.0115	1.281e-10
-0.087	2.738e-07	1.125e-07		-0.087	2.738e-07		-0.01154	1.281e-10
-0.088	2.799e-07	1.111e-07		-0.088	2.799e-07		-0.01157	1.281e-10
-0.088	2.86e-07	1.096e-07		-0.088	2.86e-07		-0.01161	1.281e-10
-0.088	2.922e-07	1.081e-07		-0.088	2.922e-07		-0.01165	1.281e-10
-0.089	2.983e-07	1.066e-07		-0.089	2.983e-07		-0.01169	1.253e-10
-0.089	3.044e-07	1.049e-07		-0.089	3.044e-07		-0.01173	1.253e-10
-0.089	3.105e-07	1.033e-07		-0.089	3.105e-07		-0.01177	1.253e-10
-0.089	3.165e-07	1.015e-07		-0.089	3.165e-07		-0.01181	1.253e-10
-0.09	3.226e-07	9.975e-08		-0.09	3.226e-07		-0.01185	1.253e-10
-0.09	3.286e-07	9.791e-08		-0.09	3.286e-07		-0.01188	1.253e-10
-0.09	3.345e-07	9.603e-08		-0.09	3.345e-07		-0.01192	1.253e-10
-0.091	3.405e-07	9.561e-08		-0.091	3.405e-07		-0.01196	1.253e-10
-0.091	3.463e-07	9.527e-08		-0.091	3.463e-07		-0.012	1.253e-10
-0.091	3.522e-07	9.487e-08		-0.091	3.522e-07		-0.01204	1.253e-10
-0.092	3.579e-07	9.442e-08		-0.092	3.579e-07		-0.01208	1.253e-10
-0.092	3.636e-07	9.393e-08		-0.092	3.636e-07		-0.01212	1.253e-10
-0.092	3.693e-07	9.338e-08		-0.092	3.693e-07		-0.01215	1.253e-10
-0.092	3.749e-07	9.278e-08		-0.092	3.749e-07		-0.01219	1.253e-10
-0.093	3.804e-07	9.213e-08		-0.093	3.804e-07		-0.01223	1.253e-10
-0.093	3.858e-07	9.179e-08		-0.093	3.858e-07		-0.01227	1.232e-10
-0.093	3.912e-07	9.267e-08		-0.093	3.912e-07		-0.01231	1.232e-10
-0.094	3.965e-07	9.35e-08		-0.094	3.965e-07		-0.01235	1.232e-10
-0.094	4.017e-07	9.427e-08		-0.094	4.017e-07		-0.01239	1.232e-10
-0.094	4.068e-07	9.498e-08		-0.094	4.068e-07		-0.01243	1.232e-10
-0.094	4.118e-07	9.563e-08		-0.094	4.118e-07		-0.01246	1.232e-10
-0.095	4.169e-07	9.622e-08		-0.095	4.169e-07		-0.0125	1.232e-10
-0.095	4.22e-07	9.676e-08		-0.095	4.22e-07		-0.01254	1.232e-10
-0.095	4.271e-07	9.723e-08		-0.095	4.271e-07		-0.01258	1.176e-10
-0.096	4.322e-07	9.764e-08		-0.096	4.322e-07		-0.01262	1.176e-10
-0.096	4.372e-07	9.909e-08		-0.096	4.372e-07		-0.01266	1.176e-10
-0.096	4.42e-07	1.008e-07		-0.096	4.42e-07		-0.0127	1.176e-10
-0.097	4.468e-07	1.024e-07		-0.097	4.468e-07		-0.01274	1.176e-10
-0.097	4.515e-07	1.04e-07		-0.097	4.515e-07		-0.01277	1.176e-10
-0.097	4.56e-07	1.055e-07		-0.097	4.56e-07		-0.01281	1.176e-10
-0.097	4.605e-07	1.069e-07		-0.097	4.605e-07		-0.01285	1.176e-10
-0.098	4.649e-07	1.082e-07		-0.098	4.649e-07		-0.01289	1.106e-10
-0.098	4.691e-07	1.094e-07		-0.098	4.691e-07		-0.01293	1.106e-10
-0.098	4.732e-07	1.106e-07		-0.098	4.732e-07		-0.01297	1.106e-10
-0.099	4.773e-07	1.117e-07		-0.099	4.773e-07		-0.01301	1.106e-10
-0.099	4.812e-07	1.127e-07		-0.099	4.812e-07		-0.01305	1.106e-10
-0.099	4.849e-07	1.137e-07		-0.099	4.849e-07		-0.01308	1.106e-10
-0.099	4.886e-07	1.145e-07		-0.099	4.886e-07		-0.01312	1.106e-10
-0.1	4.921e-07	1.159e-07		-0.1	4.921e-07		-0.01316	1.106e-10
-0.1	4.955e-07	1.176e-07		-0.1	4.955e-07		-0.0132	1.113e-10
-0.1	4.988e-07	1.193e-07		-0.1	4.988e-07		-0.01324	1.113e-10
-0.101	5.019e-07	1.209e-07		-0.101	5.019e-07		-0.01328	1.113e-10
-0.101	5.049e-07	1.224e-07		-0.101	5.049e-07		-0.01332	1.113e-10
-0.101	5.078e-07	1.238e-07		-0.101	5.078e-07		-0.01335	1.113e-10
-0.102	5.105e-07	1.251e-07		-0.102	5.105e-07		-0.01339	1.113e-10
-0.102	5.131e-07	1.263e-07		-0.102	5.131e-07		-0.01343	1.113e-10
-0.102	5.155e-07	1.274e-07		-0.102	5.155e-07		-0.01347	1.113e-10
-0.102	5.178e-07	1.284e-07		-0.102	5.178e-07		-0.01351	1.113e-10
-0.103	5.2e-07	1.294e-07		-0.103	5.2e-07		-0.01355	1.113e-10
-0.103	5.22e-07	1.302e-07		-0.103	5.22e-07		-0.01359	1.113e-10
-0.103	5.238e-07	1.31e-07		-0.103	5.238e-07		-0.01363	1.113e-10
-0.104	5.255e-07	1.316e-07		-0.104	5.255e-07		-0.01366	1.113e-10
-0.104	5.271e-07	1.322e-07		-0.104	5.271e-07		-0.0137	1.113e-10
-0.104	5.285e-07	1.327e-07		-0.104	5.285e-07		-0.01374	1.113e-10
-0.104	5.297e-07	1.331e-07		-0.104	5.297e-07		-0.01378	1.113e-10
-0.105	5.308e-07	1.334e-07		-0.105	5.308e-07		-0.01382	1.113e-10
-0.105	5.318e-07	1.337e-07		-0.105	5.318e-07		-0.01386	1.113e-10
-0.105	5.326e-07	1.338e-07		-0.105	5.326e-07		-0.0139	1.113e-10
-0.106	5.332e-07	1.339e-07		-0.106	5.332e-07		-0.01394	1.113e-10
-0.106	5.337e-07	1.339e-07		-0.106	5.337e-07		-0.01397	1.113e-10
-0.106	5.34e-07	1.338e-07		-0.106	5.34e-07		-0.01401	1.113e-10
-0.106	5.342e-07	1.336e-07		-0.106	5.342e-07		-0.01405	1.113e-10
-0.107	5.342e-07	1.338e-07		-0.107	5.342e-07		-0.01409	1.19e-10
-0.107	5.341e-07	1.341e-07		-0.107	5.341e-07		-0.01413	1.19e-10
-0.107	5.338e-07	1.343e-07		-0.107	5.338e-07		-0.01417	1.19e-10
-0.108	5.333e-07	1.345e-07		-0.108	5.333e-07		-0.01421	1.19e-10
-0.108	5.327e-07	1.345e-07		-0.108	5.327e-07		-0.01425	1.19e-10
-0.108	5.319e-07	1.345e-07		-0.108	5.319e-07		-0.01428	1.19e-10
-0.109	5.31e-07	1.343e-07		-0.109	5.31e-07		-0.01432	1.19e-10
-0.109	5.299e-07	1.341e-07		-0.109	5.299e-07		-0.01436	1.19e-10
-0.109	5.287e-07	1.339e-07		-0.109	5.287e-07		-0.0144	1.253e-10
-0.109	5.273e-07	1.335e-07		-0.109	5.273e-07		-0.01444	1.253e-10
-0.11	5.258e-07	1.331e-07		-0.11	5.258e-07		-0.01448	1.253e-10
-0.11	5.241e-07	1.326e-07		-0.11	5.241e-07		-0.01452	1.253e-10
-0.11	5.222e-07	1.32e-07		-0.11	5.222e-07		-0.01455	1.253e-10
-0.111	5.202e-07	1.313e-07		-0.111	5.202e-07		-0.01459	1.253e-10
-0.111	5.181e-07	1.306e-07		-0.111	5.181e-07		-0.01463	1.253e-10
-0.111	5.158e-07	1.298e-07		-0.111	5.158e-07		-0.01467	1.253e-10
-0.111	5.134e-07	1.29e-07		-0.111	5.134e-07		-0.01471	1.274e-10
-0.112	5.108e-07	1.281e-07		-0.112	5.108e-07		-0.01475	1.274e-10
-0.112	5.081e-07	1.271e-07		-0.112	5.081e-07		-0.01479	1.274e-10
-0.112	5.052e-07	1.261e-07		-0.112	5.052e-07		-0.01483	1.274e-10
-0.113	5.022e-07	1.25e-07		-0.113	5.022e-07		-0.01486	1.274e-10
-0.113	4.99e-07	1.239e-07		-0.113	4.99e-07		-0.0149	1.274e-10
-0.113	4.957e-07	1.227e-07		-0.113	4.957e-07		-0.01494	1.274e-10
-0.114	4.923e-07	1.215e-07		-0.114	4.923e-07		-0.01498	1.274e-10
-0.114	4.887e-07	1.202e-07		-0.114	4.887e-07		-0.01502	1.274e-10
-0.114	4.85e-07	1.189e-07		-0.114	4.85e-07		-0.01506	1.274e-10
-0.114	4.812e-07	1.176e-07		-0.114	4.812e-07		-0.0151	1.274e-10
-0.115	4.772e-07	1.162e-07		-0.115	4.772e-07		-0.01514	1.274e-10
-0.115	4.731e-07	1.148e-07		-0.115	4.731e-07		-0.01517	1.274e-10
-0.115	4.689e-07	1.133e-07		-0.115	4.689e-07		-0.01521	1.274e-10
-0.116	4.645e-07	1.118e-07		-0.116	4.645e-07		-0.01525	1.274e-10
-0.116	4.601e-07	1.103e-07		-0.116	4.601e-07		-0.01529	1.274e-10
-0.116	4.555e-07	1.088e-07		-0.116	4.555e-07		-0.01533	1.274e-10
-0.116	4.508e-07	1.072e-07		-0.116	4.508e-07		-0.01537	1.274e-10
-0.117	4.459e-07	1.057e-07		-0.117	4.459e-07		-0.01541	1.274e-10
-0.117	4.417e-07	1.041e-07		-0.117	4.417e-07		-0.01545	1.274e-10
-0.117	4.384e-07	1.025e-07		-0.117	4.384e-07		-0.01548	1.274e-10
-0.118	4.35e-07	1.009e-07		-0.118	4.35e-07		-0.01552	1.274e-10
-0.118	4.314e-07	9.925e-08		-0.118	4.314e-07		-0.01556	1.274e-10
-0.118	4.278e-07	9.762e-08		-0.118	4.278e-07		-0.0156	1.309e-10
-0.118	4.24e-07	9.599e-08		-0.118	4.24e-07		-0.01564	1.309e-10
-0.119	4.202e-07	9.436e-08		-0.119	4.202e-07		-0.01568	1.309e-10
-0.119	4.162e-07	9.274e-08		-0.119	4.162e-07		-0.01572	1.309e-10
-0.119	4.122e-07	9.111e-08		-0.119	4.122e-07		-0.01575	1.309e-10
-0.12	4.08e-07	8.949e-08		-0.12	4.08e-07		-0.01579	1.309e-10
-0.12	4.037e-07	8.789e-08		-0.12	4.037e-07		-0.01583	1.309e-10
-0.12	3.994e-07	8.629e-08		-0.12	3.994e-07		-0.01587	1.309e-10
-0.121	3.949e-07	8.477e-08		-0.121	3.949e-07		-0.01591	1.309e-10
-0.121	3.903e-07	8.333e-08		-0.121	3.903e-07		-0.01595	1.309e-10
-0.121	3.857e-07	8.189e-08		-0.121	3.857e-07		-0.01599	1.309e-10
-0.121	3.809e-07	8.045e-08		-0.121	3.809e-07		-0.01603	1.309e-10
-0.122	3.761e-07	7.902e-08		-0.122	3.761e-07		-0.01606	1.309e-10
-0.122	3.712e-07	7.761e-08		-0.122	3.712e-07		-0.0161	1.309e-10
-0.122	3.661e-07	7.62e-08		-0.122	3.661e-07		-0.01614	1.309e-10
-0.123	3.61e-07	7.481e-08		-0.123	3.61e-07		-0.01618	1.309e-10
-0.123	3.558e-07	7.344e-08		-0.123	3.558e-07		-0.01622	1.309e-10
-0.123	3.505e-07	7.208e-08		-0.123	3.505e-07		-0.01626	1.309e-10
-0.123	3.452e-07	7.075e-08		-0.123	3.452e-07		-0.0163	1.309e-10
-0.124	3.397e-07	6.943e-08		-0.124	3.397e-07		-0.01634	1.309e-10
-0.124	3.342e-07	6.815e-08		-0.124	3.342e-07		-0.01637	1.309e-10
-0.124	3.285e-07	6.688e-08		-0.124	3.285e-07		-0.01641	1.309e-10
-0.125	3.228e-07	6.565e-08		-0.125	3.228e-07		-0.01645	1.309e-10
-0.125	3.17e-07	6.445e-08		-0.125	3.17e-07		-0.01649	1.309e-10
-0.125	3.112e-07	6.332e-08		-0.125	3.112e-07		-0.01653	1.309e-10
-0.126	3.069e-07	6.225e-08		-0.126	3.069e-07		-0.01657	1.309e-10
-0.126	3.032e-07	6.131e-08		-0.126	3.032e-07		-0.01661	1.309e-10
-0.126	2.994e-07	6.042e-08		-0.126	2.994e-07		-0.01665	1.309e-10
-0.126	2.954e-07	5.958e-08		-0.126	2.954e-07		-0.01668	1.309e-10
-0.127	2.914e-07	5.88e-08		-0.127	2.914e-07		-0.01672	1.309e-10
-0.127	2.873e-07	5.807e-08		-0.127	2.873e-07		-0.01676	1.309e-10
-0.127	2.831e-07	5.74e-08		-0.127	2.831e-07		-0.0168	1.281e-10
-0.128	2.788e-07	5.679e-08		-0.128	2.788e-07		-0.01684	1.281e-10
-0.128	2.744e-07	5.625e-08		-0.128	2.744e-07		-0.01688	1.281e-10
-0.128	2.699e-07	5.576e-08		-0.128	2.699e-07		-0.01692	1.281e-10
-0.128	2.653e-07	5.534e-08		-0.128	2.653e-07		-0.01695	1.281e-10
-0.129	2.606e-07	5.498e-08		-0.129	2.606e-07		-0.01699	1.281e-10
-0.129	2.558e-07	5.468e-08		-0.129	2.558e-07		-0.01703	1.281e-10
-0.129	2.509e-07	5.445e-08		-0.129	2.509e-07		-0.01707	1.281e-10
-0.13	2.46e-07	5.428e-08		-0.13	2.46e-07		-0.01711	1.19e-10
-0.13	2.409e-07	5.418e-08		-0.13	2.409e-07		-0.01715	1.19e-10
-0.13	2.357e-07	5.415e-08		-0.13	2.357e-07		-0.01719	1.19e-10
-0.131	2.33e-07	5.418e-08		-0.131	2.33e-07		-0.01723	1.19e-10
-0.131	2.303e-07	5.428e-08		-0.131	2.303e-07		-0.01726	1.19e-10
-0.131	2.275e-07	5.445e-08		-0.131	2.275e-07		-0.0173	1.19e-10
-0.131	2.246e-07	5.469e-08		-0.131	2.246e-07		-0.01734	1.19e-10
-0.132	2.215e-07	5.499e-08		-0.132	2.215e-07		-0.01738	1.19e-10
-0.132	2.184e-07	5.536e-08		-0.132	2.184e-07		-0.01742	1.19e-10
-0.132	2.151e-07	5.58e-08		-0.132	2.151e-07		-0.01746	1.19e-10
-0.133	2.117e-07	5.631e-08		-0.133	2.117e-07		-0.0175	1.19e-10
-0.133	2.082e-07	5.688e-08		-0.133	2.082e-07		-0.01754	1.19e-10
-0.133	2.046e-07	5.753e-08		-0.133	2.046e-07		-0.01757	1.19e-10
-0.133	2.008e-07	5.823e-08		-0.133	2.008e-07		-0.01761	1.19e-10
-0.134	1.978e-07	5.909e-08		-0.134	1.978e-07		-0.01765	1.19e-10
-0.134	1.969e-07	6.018e-08		-0.134	1.969e-07		-0.01769	1.19e-10
-0.134	1.958e-07	6.139e-08		-0.134	1.958e-07		-0.01773	1.19e-10
-0.135	1.946e-07	6.265e-08		-0.135	1.946e-07		-0.01777	1.19e-10
-0.135	1.932e-07	6.396e-08		-0.135	1.932e-07		-0.01781	1.19e-10
-0.135	1.918e-07	6.534e-08		-0.135	1.918e-07		-0.01785	1.19e-10
-0.135	1.902e-07	6.676e-08		-0.135	1.902e-07		-0.01788	1.19e-10
-0.136	1.884e-07	6.824e-08		-0.136	1.884e-07		-0.01792	1.19e-10
-0.136	1.866e-07	6.977e-08		-0.136	1.866e-07		-0.01796	1.19e-10
-0.136	1.847e-07	7.135e-08		-0.136	1.847e-07		-0.018	1.155e-10
-0.137	1.857e-07	7.298e-08		-0.137	1.857e-07		-0.01804	1.155e-10
-0.137	1.868e-07	7.465e-08		-0.137	1.868e-07		-0.01808	1.155e-10
-0.137	1.877e-07	7.637e-08		-0.137	1.877e-07		-0.01812	1.155e-10
-0.138	1.885e-07	7.813e-08		-0.138	1.885e-07		-0.01815	1.155e-10
-0.138	1.892e-07	7.994e-08		-0.138	1.892e-07		-0.01819	1.155e-10
-0.138	1.898e-07	8.178e-08		-0.138	1.898e-07		-0.01823	1.155e-10
-0.138	1.902e-07	8.367e-08		-0.138	1.902e-07		-0.01827	1.155e-10
-0.139	1.905e-07	8.558e-08		-0.139	1.905e-07		-0.01831	1.106e-10
-0.139	1.918e-07	8.754e-08		-0.139	1.918e-07		-0.01835	1.106e-10
-0.139	1.953e-07	8.952e-08		-0.139	1.953e-07		-0.01839	1.106e-10
-0.14	1.987e-07	9.154e-08		-0.14	1.987e-07		-0.01843	1.106e-10
-0.14	2.02e-07	9.358e-08		-0.14	2.02e-07		-0.01846	1.106e-10
-0.14	2.051e-07	9.565e-08		-0.14	2.051e-07		-0.0185	1.106e-10
-0.14	2.082e-07	9.775e-08		-0.14	2.082e-07		-0.01854	1.106e-10
-0.141	2.112e-07	9.986e-08		-0.141	2.112e-07		-0.01858	1.106e-10
-0.141	2.142e-07	1.02e-07		-0.141	2.142e-07		-0.01862	1.148e-10
-0.141	2.17e-07	1.042e-07		-0.141	2.17e-07		-0.01866	1.148e-10
-0.142	2.197e-07	1.063e-07		-0.142	2.197e-07		-0.0187	1.148e-10
-0.142	2.249e-07	1.085e-07		-0.142	2.249e-07		-0.01874	1.148e-10
-0.142	2.308e-07	1.107e-07		-0.142	2.308e-07		-0.01877	1.148e-10
-0.143	2.366e-07	1.129e-07		-0.143	2.366e-07		-0.01881	1.148e-10
-0.143	2.423e-07	1.151e-07		-0.143	2.423e-07		-0.01885	1.148e-10
-0.143	2.48e-07	1.173e-07		-0.143	2.48e-07		-0.01889	1.148e-10
-0.143	2.537e-07	1.195e-07		-0.143	2.537e-07		-0.01893	1.176e-10
-0.144	2.593e-07	1.218e-07		-0.144	2.593e-07		-0.01897	1.176e-10
-0.144	2.648e-07	1.24e-07		-0.144	2.648e-07		-0.01901	1.176e-10
-0.144	2.704e-07	1.262e-07		-0.144	2.704e-07		-0.01905	1.176e-10
-0.145	2.758e-07	1.284e-07		-0.145	2.758e-07		-0.01908	1.176e-10
-0.145	2.813e-07	1.306e-07		-0.145	2.813e-07		-0.01912	1.176e-10
-0.145	2.867e-07	1.327e-07		-0.145	2.867e-07		-0.01916	1.176e-10
-0.145	2.922e-07	1.349e-07		-0.145	2.922e-07		-0.0192	1.176e-10
-0.146	3.003e-07	1.371e-07		-0.146	3.003e-07		-0.01924	1.176e-10
-0.146	3.085e-07	1.392e-07		-0.146	3.085e-07		-0.01928	1.176e-10
-0.146	3.167e-07	1.413e-07		-0.146	3.167e-07		-0.01932	1.176e-10
-0.147	3.25e-07	1.434e-07		-0.147	3.25e-07		-0.01935	1.176e-10
-0.147	3.332e-07	1.454e-07		-0.147	3.332e-07		-0.01939	1.176e-10
-0.147	3.414e-07	1.475e-07		-0.147	3.414e-07		-0.01943	1.176e-10
-0.148	3.496e-07	1.495e-07		-0.148	3.496e-07		-0.01947	1.176e-10
-0.148	3.578e-07	1.514e-07		-0.148	3.578e-07		-0.01951	1.211e-10
-0.148	3.66e-07	1.534e-07		-0.148	3.66e-07		-0.01955	1.211e-10
-0.148	3.742e-07	1.553e-07		-0.148	3.742e-07		-0.01959	1.211e-10
-0.149	3.824e-07	1.571e-07		-0.149	3.824e-07		-0.01963	1.211e-10
-0.149	3.905e-07	1.589e-07		-0.149	3.905e-07		-0.01966	1.211e-10
-0.149	3.987e-07	1.607e-07		-0.149	3.987e-07		-0.0197	1.211e-10
-0.15	4.069e-07	1.624e-07		-0.15	4.069e-07		-0.01974	1.211e-10
-0.15	4.151e-07	1.641e-07		-0.15	4.151e-07		-0.01978	1.211e-10
-0.15	4.232e-07	1.657e-07		-0.15	4.232e-07		-0.01982	1.288e-10
-0.15	4.314e-07	1.676e-07		-0.15	4.314e-07		-0.01986	1.288e-10
-0.151	4.395e-07	1.694e-07		-0.151	4.395e-07		-0.0199	1.288e-10
-0.151	4.476e-07	1.713e-07		-0.151	4.476e-07		-0.01994	1.288e-10
-0.151	4.558e-07	1.731e-07		-0.151	4.558e-07		-0.01997	1.288e-10
-0.152	4.639e-07	1.748e-07		-0.152	4.639e-07		-0.02001	1.288e-10
-0.152	4.72e-07	1.765e-07		-0.152	4.72e-07		-0.02005	1.288e-10
-0.152	4.809e-07	1.781e-07		-0.152	4.809e-07		-0.02009	1.288e-10
-0.152	4.91e-07	1.797e-07		-0.152	4.91e-07		-0.02013	1.316e-10
-0.153	5.014e-07	1.812e-07		-0.153	5.014e-07		-0.02017	1.316e-10
-0.153	5.117e-07	1.827e-07		-0.153	5.117e-07		-0.02021	1.316e-10
-0.153	5.22e-07	1.841e-07		-0.153	5.22e-07		-0.02025	1.316e-10
-0.154	5.324e-07	1.854e-07		-0.154	5.324e-07		-0.02028	1.316e-10
-0.154	5.427e-07	1.867e-07		-0.154	5.427e-07		-0.02032	1.316e-10
-0.154	5.53e-07	1.879e-07		-0.154	5.53e-07		-0.02036	1.316e-10
-0.155	5.632e-07	1.89e-07		-0.155	5.632e-07		-0.0204	1.316e-10
-0.155	5.735e-07	1.901e-07		-0.155	5.735e-07		-0.02044	1.316e-10
-0.155	5.838e-07	1.911e-07		-0.155	5.838e-07		-0.02048	1.316e-10
-0.155	5.94e-07	1.92e-07		-0.155	5.94e-07		-0.02052	1.316e-10
-0.156	6.042e-07	1.929e-07		-0.156	6.042e-07		-0.02055	1.316e-10
-0.156	6.143e-07	1.936e-07		-0.156	6.143e-07		-0.02059	1.316e-10
-0.156	6.244e-07	1.943e-07		-0.156	6.244e-07		-0.02063	1.316e-10
-0.157	6.345e-07	1.95e-07		-0.157	6.345e-07		-0.02067	1.316e-10
-0.157	6.446e-07	1.955e-07		-0.157	6.446e-07		-0.02071	1.316e-10
-0.157	6.546e-07	1.959e-07		-0.157	6.546e-07		-0.02075	1.316e-10
-0.157	6.645e-07	1.963e-07		-0.157	6.645e-07		-0.02079	1.316e-10
-0.158	6.744e-07	1.966e-07		-0.158	6.744e-07		-0.02083	1.316e-10
-0.158	6.842e-07	1.968e-07		-0.158	6.842e-07		-0.02086	1.316e-10
-0.158	6.94e-07	1.97e-07		-0.158	6.94e-07		-0.0209	1.316e-10
-0.159	7.038e-07	1.97e-07		-0.159	7.038e-07		-0.02094	1.316e-10
-0.159	7.134e-07	1.97e-07		-0.159	7.134e-07		-0.02098	1.316e-10
-0.159	7.23e-07	1.968e-07		-0.159	7.23e-07		-0.02102	1.316e-10
-0.16	7.325e-07	1.966e-07		-0.16	7.325e-07		-0.02106	1.316e-10
-0.16	7.42e-07	1.963e-07		-0.16	7.42e-07		-0.0211	1.316e-10
-0.16	7.514e-07	1.959e-07		-0.16	7.514e-07		-0.02114	1.316e-10
-0.16	7.606e-07	1.954e-07		-0.16	7.606e-07		-0.02117	1.316e-10
-0.161	7.698e-07	1.949e-07		-0.161	7.698e-07		-0.02121	1.316e-10
-0.161	7.789e-07	1.942e-07		-0.161	7.789e-07		-0.02125	1.316e-10
-0.161	7.88e-07	1.935e-07		-0.161	7.88e-07		-0.02129	1.316e-10
-0.162	7.969e-07	1.927e-07		-0.162	7.969e-07		-0.02133	1.309e-10
-0.162	8.057e-07	1.917e-07		-0.162	8.057e-07		-0.02137	1.309e-10
-0.162	8.144e-07	1.907e-07		-0.162	8.144e-07		-0.02141	1.309e-10
-0.162	8.23e-07	1.897e-07		-0.162	8.23e-07		-0.02145	1.309e-10
-0.163	8.314e-07	1.885e-07		-0.163	8.314e-07		-0.02148	1.309e-10
-0.163	8.398e-07	1.872e-07		-0.163	8.398e-07		-0.02152	1.309e-10
-0.163	8.48e-07	1.859e-07		-0.163	8.48e-07		-0.02156	1.309e-10
-0.164	8.561e-07	1.844e-07		-0.164	8.561e-07		-0.0216	1.309e-10
-0.164	8.641e-07	1.829e-07		-0.164	8.641e-07		-0.02164	1.309e-10
-0.164	8.719e-07	1.813e-07		-0.164	8.719e-07		-0.02168	1.309e-10
-0.164	8.796e-07	1.796e-07		-0.164	8.796e-07		-0.02172	1.309e-10
-0.165	8.872e-07	1.779e-07		-0.165	8.872e-07		-0.02175	1.309e-10
-0.165	8.946e-07	1.76e-07		-0.165	8.946e-07		-0.02179	1.309e-10
-0.165	9.018e-07	1.741e-07		-0.165	9.018e-07		-0.02183	1.309e-10
-0.166	9.089e-07	1.721e-07		-0.166	9.089e-07		-0.02187	1.309e-10
-0.166	9.159e-07	1.7e-07		-0.166	9.159e-07		-0.02191	1.309e-10
-0.166	9.226e-07	1.678e-07		-0.166	9.226e-07		-0.02195	1.309e-10
-0.167	9.292e-07	1.656e-07		-0.167	9.292e-07		-0.02199	1.309e-10
-0.167	9.356e-07	1.632e-07		-0.167	9.356e-07		-0.02203	1.309e-10
-0.167	9.419e-07	1.608e-07		-0.167	9.419e-07		-0.02206	1.309e-10
-0.167	9.479e-07	1.584e-07		-0.167	9.479e-07		-0.0221	1.309e-10
-0.168	9.538e-07	1.558e-07		-0.168	9.538e-07		-0.02214	1.309e-10
-0.168	9.595e-07	1.532e-07		-0.168	9.595e-07		-0.02218	1.309e-10
-0.168	9.65e-07	1.506e-07		-0.168	9.65e-07		-0.02222	1.281e-10
-0.169	9.703e-07	1.478e-07		-0.169	9.703e-07		-0.02226	1.281e-10
-0.169	9.754e-07	1.454e-07		-0.169	9.754e-07		-0.0223	1.281e-10
-0.169	9.802e-07	1.43e-07		-0.169	9.802e-07		-0.02234	1.281e-10
-0.169	9.849e-07	1.405e-07		-0.169	9.849e-07		-0.02237	1.281e-10
-0.17	9.893e-07	1.38e-07		-0.17	9.893e-07		-0.02241	1.281e-10
-0.17	9.936e-07	1.354e-07		-0.17	9.936e-07		-0.02245	1.281e-10
-0.17	9.976e-07	1.327e-07		-0.17	9.976e-07		-0.02249	1.281e-10
-0.171	1.001e-06	1.3e-07		-0.171	1.001e-06		-0.02253	1.19e-10
-0.171	1.005e-06	1.272e-07		-0.171	1.005e-06		-0.02257	1.19e-10
-0.171	1.008e-06	1.244e-07		-0.171	1.008e-06		-0.02261	1.19e-10
-0.172	1.011e-06	1.215e-07		-0.172	1.011e-06		-0.02265	1.19e-10
-0.172	1.014e-06	1.185e-07		-0.172	1.014e-06		-0.02268	1.19e-10
-0.172	1.017e-06	1.155e-07		-0.172	1.017e-06		-0.02272	1.19e-10
-0.172	1.019e-06	1.124e-07		-0.172	1.019e-06		-0.02276	1.19e-10
-0.173	1.021e-06	1.092e-07		-0.173	1.021e-06		-0.0228	1.19e-10
-0.173	1.023e-06	1.061e-07		-0.173	1.023e-06		-0.02284	1.148e-10
-0.173	1.025e-06	1.028e-07		-0.173	1.025e-06		-0.02288	1.148e-10
-0.174	1.026e-06	9.956e-08		-0.174	1.026e-06		-0.02292	1.148e-10
-0.174	1.027e-06	9.623e-08		-0.174	1.027e-06		-0.02295	1.148e-10
-0.174	1.028e-06	9.287e-08		-0.174	1.028e-06		-0.02299	1.148e-10
-0.174	1.028e-06	8.947e-08		-0.174	1.028e-06		-0.02303	1.148e-10
-0.175	1.029e-06	8.603e-08		-0.175	1.029e-06		-0.02307	1.148e-10
-0.175	1.028e-06	8.255e-08		-0.175	1.028e-06		-0.02311	1.148e-10
-0.175	1.028e-06	7.904e-08		-0.175	1.028e-06		-0.02315	1.148e-10
-0.176	1.028e-06	7.55e-08		-0.176	1.028e-06		-0.02319	1.148e-10
-0.176	1.027e-06	7.193e-08		-0.176	1.027e-06		-0.02323	1.148e-10
-0.176	1.026e-06	6.834e-08		-0.176	1.026e-06		-0.02326	1.148e-10
-0.177	1.024e-06	6.472e-08		-0.177	1.024e-06		-0.0233	1.148e-10
-0.177	1.022e-06	6.107e-08		-0.177	1.022e-06		-0.02334	1.148e-10
-0.177	1.02e-06	5.741e-08		-0.177	1.02e-06		-0.02338	1.148e-10
-0.177	1.018e-06	5.373e-08		-0.177	1.018e-06		-0.02342	1.127e-10
-0.178	1.016e-06	5.033e-08		-0.178	1.016e-06		-0.02346	1.127e-10
-0.178	1.013e-06	4.715e-08		-0.178	1.013e-06		-0.0235	1.127e-10
-0.178	1.009e-06	4.393e-08		-0.178	1.009e-06		-0.02354	1.127e-10
-0.179	1.006e-06	4.069e-08		-0.179	1.006e-06		-0.02357	1.127e-10
-0.179	1.002e-06	3.742e-08		-0.179	1.002e-06		-0.02361	1.127e-10
-0.179	9.981e-07	3.412e-08		-0.179	9.981e-07		-0.02365	1.127e-10
-0.179	9.937e-07	3.081e-08		-0.179	9.937e-07		-0.02369	1.127e-10
-0.18	9.89e-07	2.747e-08		-0.18	9.89e-07		-0.02373	1.092e-10
-0.18	9.84e-07	2.424e-08		-0.18	9.84e-07		-0.02377	1.092e-10
-0.18	9.787e-07	2.171e-08		-0.18	9.787e-07		-0.02381	1.092e-10
-0.181	9.732e-07	1.915e-08		-0.181	9.732e-07		-0.02385	1.092e-10
-0.181	9.673e-07	1.665e-08		-0.181	9.673e-07		-0.02388	1.092e-10
-0.181	9.611e-07	1.519e-08		-0.181	9.611e-07		-0.02392	1.092e-10
-0.181	9.546e-07	1.407e-08		-0.181	9.546e-07		-0.02396	1.092e-10
-0.182	9.478e-07	1.389e-08		-0.182	9.478e-07		-0.024	1.092e-10
-0.182	9.407e-07	1.475e-08		-0.182	9.407e-07		-0.02404	1.155e-10
-0.182	9.334e-07	1.597e-08		-0.182	9.334e-07		-0.02408	1.155e-10
-0.183	9.257e-07	1.822e-08		-0.183	9.257e-07		-0.02412	1.155e-10
-0.183	9.177e-07	2.041e-08		-0.183	9.177e-07		-0.02415	1.155e-10
-0.183	9.094e-07	2.299e-08		-0.183	9.094e-07		-0.02419	1.155e-10
-0.184	9.009e-07	2.598e-08		-0.184	9.009e-07		-0.02423	1.155e-10
-0.184	8.92e-07	2.891e-08		-0.184	8.92e-07		-0.02427	1.155e-10
-0.184	8.829e-07	3.179e-08		-0.184	8.829e-07		-0.02431	1.155e-10
-0.184	8.734e-07	3.459e-08		-0.184	8.734e-07		-0.02435	1.197e-10
-0.185	8.637e-07	3.734e-08		-0.185	8.637e-07		-0.02439	1.197e-10
-0.185	8.537e-07	4.014e-08		-0.185	8.537e-07		-0.02443	1.197e-10
-0.185	8.434e-07	4.317e-08		-0.185	8.434e-07		-0.02446	1.197e-10
-0.186	8.329e-07	4.635e-08		-0.186	8.329e-07		-0.0245	1.197e-10
-0.186	8.22e-07	4.947e-08		-0.186	8.22e-07		-0.02454	1.197e-10
-0.186	8.109e-07	5.254e-08		-0.186	8.109e-07		-0.02458	1.197e-10
-0.186	7.995e-07	5.556e-08		-0.186	7.995e-07		-0.02462	1.197e-10
-0.187	7.879e-07	5.852e-08		-0.187	7.879e-07		-0.02466	1.211e-10
-0.187	7.76e-07	6.142e-08		-0.187	7.76e-07		-0.0247	1.211e-10
-0.187	7.638e-07	6.425e-08		-0.187	7.638e-07		-0.02474	1.211e-10
-0.188	7.514e-07	6.703e-08		-0.188	7.514e-07		-0.02477	1.211e-10
-0.188	7.387e-07	6.974e-08		-0.188	7.387e-07		-0.02481	1.211e-10
-0.188	7.258e-07	7.238e-08		-0.188	7.258e-07		-0.02485	1.211e-10
-0.189	7.126e-07	7.496e-08		-0.189	7.126e-07		-0.02489	1.211e-10
-0.189	6.992e-07	7.746e-08		-0.189	6.992e-07		-0.02493	1.211e-10
-0.189	6.855e-07	7.989e-08		-0.189	6.855e-07		-0.02497	1.211e-10
-0.189	6.717e-07	8.225e-08		-0.189	6.717e-07		-0.02501	1.211e-10
-0.19	6.576e-07	8.454e-08		-0.19	6.576e-07		-0.02505	1.211e-10
-0.19	6.433e-07	8.694e-08		-0.19	6.433e-07		-0.02508	1.211e-10
-0.19	6.287e-07	8.965e-08		-0.19	6.287e-07		-0.02512	1.211e-10
-0.191	6.14e-07	9.235e-08		-0.191	6.14e-07		-0.02516	1.211e-10
-0.191	5.99e-07	9.5e-08		-0.191	5.99e-07		-0.0252	1.211e-10
-0.191	5.839e-07	9.759e-08		-0.191	5.839e-07		-0.02524	1.281e-10
-0.191	5.685e-07	1.001e-07		-0.191	5.685e-07		-0.02528	1.281e-10
-0.192	5.53e-07	1.026e-07		-0.192	5.53e-07		-0.02532	1.281e-10
-0.192	5.373e-07	1.05e-07		-0.192	5.373e-07		-0.02535	1.281e-10
-0.192	5.214e-07	1.074e-07		-0.192	5.214e-07		-0.02539	1.281e-10
-0.193	5.058e-07	1.097e-07		-0.193	5.058e-07		-0.02543	1.281e-10
-0.193	4.913e-07	1.119e-07		-0.193	4.913e-07		-0.02547	1.281e-10
-0.193	4.776e-07	1.141e-07		-0.193	4.776e-07		-0.02551	1.281e-10
-0.193	4.638e-07	1.162e-07		-0.193	4.638e-07		-0.02555	1.323e-10
-0.194	4.499e-07	1.182e-07		-0.194	4.499e-07		-0.02559	1.323e-10
-0.194	4.357e-07	1.202e-07		-0.194	4.357e-07		-0.02563	1.323e-10
-0.194	4.215e-07	1.221e-07		-0.194	4.215e-07		-0.02566	1.323e-10
-0.195	4.071e-07	1.239e-07		-0.195	4.071e-07		-0.0257	1.323e-10
-0.195	3.926e-07	1.257e-07		-0.195	3.926e-07		-0.02574	1.323e-10
-0.195	3.78e-07	1.273e-07		-0.195	3.78e-07		-0.02578	1.323e-10
-0.196	3.632e-07	1.289e-07		-0.196	3.632e-07		-0.02582	1.323e-10
-0.196	3.484e-07	1.305e-07		-0.196	3.484e-07		-0.02586	1.323e-10
-0.196	3.334e-07	1.319e-07		-0.196	3.334e-07		-0.0259	1.323e-10
-0.196	3.183e-07	1.333e-07		-0.196	3.183e-07		-0.02594	1.323e-10
-0.197	3.032e-07	1.347e-07		-0.197	3.032e-07		-0.02597	1.323e-10
-0.197	2.88e-07	1.368e-07		-0.197	2.88e-07		-0.02601	1.323e-10
-0.197	2.741e-07	1.389e-07		-0.197	2.741e-07		-0.02605	1.323e-10
-0.198	2.636e-07	1.41e-07		-0.198	2.636e-07		-0.02609	1.323e-10
-0.198	2.529e-07	1.43e-07		-0.198	2.529e-07		-0.02613	1.323e-10
-0.198	2.422e-07	1.449e-07		-0.198	2.422e-07		-0.02617	1.323e-10
-0.198	2.314e-07	1.468e-07		-0.198	2.314e-07		-0.02621	1.323e-10
-0.199	2.205e-07	1.487e-07		-0.199	2.205e-07		-0.02625	1.323e-10
-0.199	2.096e-07	1.504e-07		-0.199	2.096e-07		-0.02628	1.323e-10
-0.199	2.03e-07	1.521e-07		-0.199	2.03e-07		-0.02632	1.323e-10
-0.2	1.983e-07	1.538e-07		-0.2	1.983e-07		-0.02636	1.323e-10
-0.2	1.935e-07	1.554e-07		-0.2	1.935e-07		-0.0264	1.323e-10
-0.2	1.886e-07	1.569e-07		-0.2	1.886e-07		-0.02644	1.323e-10
-0.201	1.851e-07	1.584e-07		-0.201	1.851e-07		-0.02648	1.323e-10
-0.201	1.87e-07	1.598e-07		-0.201	1.87e-07		-0.02652	1.323e-10
-0.201	1.889e-07	1.612e-07		-0.201	1.889e-07		-0.02655	1.323e-10
-0.201	1.906e-07	1.624e-07		-0.201	1.906e-07		-0.02659	1.323e-10
-0.202	1.925e-07	1.637e-07		-0.202	1.925e-07		-0.02663	1.323e-10
-0.202	2.001e-07	1.648e-07		-0.202	2.001e-07		-0.02667	1.323e-10
-0.202	2.081e-07	1.659e-07		-0.202	2.081e-07		-0.02671	1.323e-10
-0.203	2.161e-07	1.669e-07		-0.203	2.161e-07		-0.02675	1.288e-10
-0.203	2.238e-07	1.679e-07		-0.203	2.238e-07		-0.02679	1.288e-10
-0.203	2.315e-07	1.687e-07		-0.203	2.315e-07		-0.02683	1.288e-10
-0.203	2.414e-07	1.703e-07		-0.203	2.414e-07		-0.02686	1.288e-10
-0.204	2.54e-07	1.723e-07		-0.204	2.54e-07		-0.0269	1.288e-10
-0.204	2.665e-07	1.742e-07		-0.204	2.665e-07		-0.02694	1.288e-10
-0.204	2.788e-07	1.76e-07		-0.204	2.788e-07		-0.02698	1.288e-10
-0.205	2.91e-07	1.778e-07		-0.205	2.91e-07		-0.02702	1.288e-10
-0.205	3.029e-07	1.796e-07		-0.205	3.029e-07		-0.02706	1.267e-10
-0.205	3.147e-07	1.812e-07		-0.205	3.147e-07		-0.0271	1.267e-10
-0.206	3.262e-07	1.829e-07		-0.206	3.262e-07		-0.02714	1.267e-10
-0.206	3.376e-07	1.844e-07		-0.206	3.376e-07		-0.02717	1.267e-10
-0.206	3.487e-07	1.859e-07		-0.206	3.487e-07		-0.02721	1.267e-10
-0.206	3.596e-07	1.874e-07		-0.206	3.596e-07		-0.02725	1.267e-10
-0.207	3.732e-07	1.888e-07		-0.207	3.732e-07		-0.02729	1.267e-10
-0.207	3.87e-07	1.901e-07		-0.207	3.87e-07		-0.02733	1.267e-10
-0.207	4.006e-07	1.913e-07		-0.207	4.006e-07		-0.02737	1.267e-10
-0.208	4.14e-07	1.925e-07		-0.208	4.14e-07		-0.02741	1.267e-10
-0.208	4.271e-07	1.936e-07		-0.208	4.271e-07		-0.02745	1.267e-10
-0.208	4.399e-07	1.947e-07		-0.208	4.399e-07		-0.02748	1.267e-10
-0.208	4.525e-07	1.957e-07		-0.208	4.525e-07		-0.02752	1.267e-10
-0.209	4.648e-07	1.966e-07		-0.209	4.648e-07		-0.02756	1.267e-10
-0.209	4.768e-07	1.975e-07		-0.209	4.768e-07		-0.0276	1.267e-10
-0.209	4.885e-07	1.983e-07		-0.209	4.885e-07		-0.02764	1.246e-10
-0.21	4.999e-07	1.99e-07		-0.21	4.999e-07		-0.02768	1.246e-10
-0.21	5.111e-07	1.997e-07		-0.21	5.111e-07		-0.02772	1.246e-10
-0.21	5.219e-07	2.01e-07		-0.21	5.219e-07		-0.02775	1.246e-10
-0.21	5.325e-07	2.028e-07		-0.21	5.325e-07		-0.02779	1.246e-10
-0.211	5.427e-07	2.045e-07		-0.211	5.427e-07		-0.02783	1.246e-10
-0.211	5.526e-07	2.062e-07		-0.211	5.526e-07		-0.02787	1.246e-10
-0.211	5.622e-07	2.077e-07		-0.211	5.622e-07		-0.02791	1.246e-10
-0.212	5.715e-07	2.093e-07		-0.212	5.715e-07		-0.02795	1.183e-10
-0.212	5.804e-07	2.107e-07		-0.212	5.804e-07		-0.02799	1.183e-10
-0.212	5.89e-07	2.121e-07		-0.212	5.89e-07		-0.02803	1.183e-10
-0.213	5.973e-07	2.134e-07		-0.213	5.973e-07		-0.02806	1.183e-10
-0.213	6.053e-07	2.146e-07		-0.213	6.053e-07		-0.0281	1.183e-10
-0.213	6.129e-07	2.158e-07		-0.213	6.129e-07		-0.02814	1.183e-10
-0.213	6.201e-07	2.169e-07		-0.213	6.201e-07		-0.02818	1.183e-10
-0.214	6.27e-07	2.179e-07		-0.214	6.27e-07		-0.02822	1.183e-10
-0.214	6.336e-07	2.188e-07		-0.214	6.336e-07		-0.02826	1.092e-10
-0.214	6.398e-07	2.197e-07		-0.214	6.398e-07		-0.0283	1.092e-10
-0.215	6.456e-07	2.205e-07		-0.215	6.456e-07		-0.02834	1.092e-10
-0.215	6.511e-07	2.212e-07		-0.215	6.511e-07		-0.02837	1.092e-10
-0.215	6.562e-07	2.218e-07		-0.215	6.562e-07		-0.02841	1.092e-10
-0.215	6.61e-07	2.224e-07		-0.215	6.61e-07		-0.02845	1.092e-10
-0.216	6.654e-07	2.228e-07		-0.216	6.654e-07		-0.02849	1.092e-10
-0.216	6.694e-07	2.232e-07		-0.216	6.694e-07		-0.02853	1.092e-10
-0.216	6.731e-07	2.235e-07		-0.216	6.731e-07		-0.02857	1.092e-10
-0.217	6.764e-07	2.238e-07		-0.217	6.764e-07		-0.02861	1.092e-10
-0.217	6.793e-07	2.239e-07		-0.217	6.793e-07		-0.02865	1.092e-10
-0.217	6.828e-07	2.24e-07		-0.217	6.828e-07		-0.02868	1.092e-10
-0.218	6.866e-07	2.239e-07		-0.218	6.866e-07		-0.02872	1.092e-10
-0.218	6.901e-07	2.238e-07		-0.218	6.901e-07		-0.02876	1.092e-10
-0.218	6.931e-07	2.237e-07		-0.218	6.931e-07		-0.0288	1.092e-10
-0.218	6.958e-07	2.244e-07		-0.218	6.958e-07		-0.02884	1.092e-10
-0.219	6.981e-07	2.252e-07		-0.219	6.981e-07		-0.02888	1.092e-10
-0.219	7e-07	2.259e-07		-0.219	7e-07		-0.02892	1.092e-10
-0.219	7.015e-07	2.264e-07		-0.219	7.015e-07		-0.02895	1.092e-10
-0.22	7.027e-07	2.269e-07		-0.22	7.027e-07		-0.02899	1.092e-10
-0.22	7.035e-07	2.273e-07		-0.22	7.035e-07		-0.02903	1.092e-10
-0.22	7.039e-07	2.276e-07		-0.22	7.039e-07		-0.02907	1.092e-10
-0.22	7.039e-07	2.278e-07		-0.22	7.039e-07		-0.02911	1.092e-10
-0.221	7.036e-07	2.28e-07		-0.221	7.036e-07		-0.02915	1.092e-10
-0.221	7.028e-07	2.28e-07		-0.221	7.028e-07		-0.02919	1.092e-10
-0.221	7.017e-07	2.279e-07		-0.221	7.017e-07		-0.02923	1.092e-10
-0.222	7.003e-07	2.278e-07		-0.222	7.003e-07		-0.02926	1.092e-10
-0.222	6.984e-07	2.275e-07		-0.222	6.984e-07		-0.0293	1.092e-10
-0.222	6.962e-07	2.272e-07		-0.222	6.962e-07		-0.02934	1.092e-10
-0.223	6.936e-07	2.268e-07		-0.223	6.936e-07		-0.02938	1.092e-10
-0.223	6.907e-07	2.262e-07		-0.223	6.907e-07		-0.02942	1.092e-10
-0.223	6.874e-07	2.256e-07		-0.223	6.874e-07		-0.02946	1.183e-10
-0.223	6.838e-07	2.249e-07		-0.223	6.838e-07		-0.0295	1.183e-10
-0.224	6.797e-07	2.241e-07		-0.224	6.797e-07		-0.02954	1.183e-10
-0.224	6.754e-07	2.232e-07		-0.224	6.754e-07		-0.02957	1.183e-10
-0.224	6.707e-07	2.222e-07		-0.224	6.707e-07		-0.02961	1.183e-10
-0.225	6.656e-07	2.211e-07		-0.225	6.656e-07		-0.02965	1.183e-10
-0.225	6.602e-07	2.199e-07		-0.225	6.602e-07		-0.02969	1.183e-10
-0.225	6.545e-07	2.187e-07		-0.225	6.545e-07		-0.02973	1.183e-10
-0.225	6.484e-07	2.173e-07		-0.225	6.484e-07		-0.02977	1.253e-10
-0.226	6.421e-07	2.159e-07		-0.226	6.421e-07		-0.02981	1.253e-10
-0.226	6.353e-07	2.144e-07		-0.226	6.353e-07		-0.02985	1.253e-10
-0.226	6.283e-07	2.128e-07		-0.226	6.283e-07		-0.02988	1.253e-10
-0.227	6.21e-07	2.11e-07		-0.227	6.21e-07		-0.02992	1.253e-10
-0.227	6.133e-07	2.093e-07		-0.227	6.133e-07		-0.02996	1.253e-10
-0.227	6.053e-07	2.074e-07		-0.227	6.053e-07		-0.03	1.253e-10
-0.227	5.971e-07	2.054e-07		-0.227	5.971e-07		-0.03004	1.253e-10
-0.228	5.885e-07	2.034e-07		-0.228	5.885e-07		-0.03008	1.281e-10
-0.228	5.797e-07	2.013e-07		-0.228	5.797e-07		-0.03012	1.281e-10
-0.228	5.706e-07	1.991e-07		-0.228	5.706e-07		-0.03015	1.281e-10
-0.229	5.612e-07	1.97e-07		-0.229	5.612e-07		-0.03019	1.281e-10
-0.229	5.515e-07	1.954e-07		-0.229	5.515e-07		-0.03023	1.281e-10
-0.229	5.416e-07	1.937e-07		-0.229	5.416e-07		-0.03027	1.281e-10
-0.23	5.314e-07	1.92e-07		-0.23	5.314e-07		-0.03031	1.281e-10
-0.23	5.21e-07	1.901e-07		-0.23	5.21e-07		-0.03035	1.281e-10
-0.23	5.103e-07	1.881e-07		-0.23	5.103e-07		-0.03039	1.281e-10
-0.23	4.994e-07	1.861e-07		-0.23	4.994e-07		-0.03043	1.281e-10
-0.231	4.883e-07	1.84e-07		-0.231	4.883e-07		-0.03046	1.281e-10
-0.231	4.769e-07	1.818e-07		-0.231	4.769e-07		-0.0305	1.281e-10
-0.231	4.653e-07	1.794e-07		-0.231	4.653e-07		-0.03054	1.281e-10
-0.232	4.535e-07	1.77e-07		-0.232	4.535e-07		-0.03058	1.281e-10
-0.232	4.415e-07	1.746e-07		-0.232	4.415e-07		-0.03062	1.281e-10
-0.232	4.294e-07	1.72e-07		-0.232	4.294e-07		-0.03066	1.309e-10
-0.232	4.17e-07	1.694e-07		-0.232	4.17e-07		-0.0307	1.309e-10
-0.233	4.045e-07	1.666e-07		-0.233	4.045e-07		-0.03074	1.309e-10
-0.233	3.917e-07	1.638e-07		-0.233	3.917e-07		-0.03077	1.309e-10
-0.233	3.794e-07	1.609e-07		-0.233	3.794e-07		-0.03081	1.309e-10
-0.234	3.68e-07	1.58e-07		-0.234	3.68e-07		-0.03085	1.309e-10
-0.234	3.57e-07	1.549e-07		-0.234	3.57e-07		-0.03089	1.309e-10
-0.234	3.458e-07	1.518e-07		-0.234	3.458e-07		-0.03093	1.309e-10
-0.235	3.345e-07	1.486e-07		-0.235	3.345e-07		-0.03097	1.351e-10
-0.235	3.231e-07	1.453e-07		-0.235	3.231e-07		-0.03101	1.351e-10
-0.235	3.115e-07	1.42e-07		-0.235	3.115e-07		-0.03105	1.351e-10
-0.235	2.998e-07	1.386e-07		-0.235	2.998e-07		-0.03108	1.351e-10
-0.236	2.88e-07	1.351e-07		-0.236	2.88e-07		-0.03112	1.351e-10
-0.236	2.761e-07	1.316e-07		-0.236	2.761e-07		-0.03116	1.351e-10
-0.236	2.64e-07	1.28e-07		-0.236	2.64e-07		-0.0312	1.351e-10
-0.237	2.519e-07	1.243e-07		-0.237	2.519e-07		-0.03124	1.351e-10
-0.237	2.397e-07	1.206e-07		-0.237	2.397e-07		-0.03128	1.351e-10
-0.237	2.274e-07	1.168e-07		-0.237	2.274e-07		-0.03132	1.351e-10
-0.237	2.151e-07	1.129e-07		-0.237	2.151e-07		-0.03135	1.351e-10
-0.238	2.042e-07	1.09e-07		-0.238	2.042e-07		-0.03139	1.351e-10
-0.238	1.955e-07	1.051e-07		-0.238	1.955e-07		-0.03143	1.351e-10
-0.238	1.868e-07	1.013e-07		-0.238	1.868e-07		-0.03147	1.351e-10
-0.239	1.781e-07	9.777e-08		-0.239	1.781e-07		-0.03151	1.351e-10
-0.239	1.693e-07	9.433e-08		-0.239	1.693e-07		-0.03155	1.351e-10
-0.239	1.604e-07	9.082e-08		-0.239	1.604e-07		-0.03159	1.351e-10
-0.239	1.526e-07	8.725e-08		-0.239	1.526e-07		-0.03163	1.351e-10
-0.24	1.488e-07	8.362e-08		-0.24	1.488e-07		-0.03166	1.351e-10
-0.24	1.449e-07	7.993e-08		-0.24	1.449e-07		-0.0317	1.351e-10
-0.24	1.409e-07	7.618e-08		-0.24	1.409e-07		-0.03174	1.351e-10
-0.241	1.374e-07	7.238e-08		-0.241	1.374e-07		-0.03178	1.351e-10
-0.241	1.388e-07	6.851e-08		-0.241	1.388e-07		-0.03182	1.351e-10
-0.241	1.403e-07	6.46e-08		-0.241	1.403e-07		-0.03186	1.351e-10
-0.242	1.418e-07	6.063e-08		-0.242	1.418e-07		-0.0319	1.351e-10
-0.242	1.437e-07	5.661e-08		-0.242	1.437e-07		-0.03194	1.351e-10
-0.242	1.503e-07	5.254e-08		-0.242	1.503e-07		-0.03197	1.351e-10
-0.242	1.569e-07	4.884e-08		-0.242	1.569e-07		-0.03201	1.351e-10
-0.243	1.633e-07	4.575e-08		-0.243	1.633e-07		-0.03205	1.351e-10
-0.243	1.697e-07	4.261e-08		-0.243	1.697e-07		-0.03209	1.351e-10
-0.243	1.76e-07	3.941e-08		-0.243	1.76e-07		-0.03213	1.351e-10
-0.244	1.862e-07	3.616e-08		-0.244	1.862e-07		-0.03217	1.316e-10
-0.244	1.964e-07	3.349e-08		-0.244	1.964e-07		-0.03221	1.316e-10
-0.244	2.065e-07	3.165e-08		-0.244	2.065e-07		-0.03225	1.316e-10
-0.244	2.165e-07	2.975e-08		-0.244	2.165e-07		-0.03228	1.316e-10
-0.245	2.264e-07	2.877e-08		-0.245	2.264e-07		-0.03232	1.316e-10
-0.245	2.361e-07	2.857e-08		-0.245	2.361e-07		-0.03236	1.316e-10
-0.245	2.457e-07	2.863e-08		-0.245	2.457e-07		-0.0324	1.316e-10
-0.246	2.552e-07	3.017e-08		-0.246	2.552e-07		-0.03244	1.316e-10
-0.246	2.645e-07	3.167e-08		-0.246	2.645e-07		-0.03248	1.246e-10
-0.246	2.737e-07	3.4e-08		-0.246	2.737e-07		-0.03252	1.246e-10
-0.247	2.838e-07	3.706e-08		-0.247	2.838e-07		-0.03255	1.246e-10
-0.247	2.951e-07	4.008e-08		-0.247	2.951e-07		-0.03259	1.246e-10
-0.247	3.062e-07	4.308e-08		-0.247	3.062e-07		-0.03263	1.246e-10
-0.247	3.172e-07	4.66e-08		-0.247	3.172e-07		-0.03267	1.246e-10
-0.248	3.279e-07	5.078e-08		-0.248	3.279e-07		-0.03271	1.246e-10
-0.248	3.384e-07	5.494e-08		-0.248	3.384e-07		-0.03275	1.246e-10
-0.248	3.488e-07	5.908e-08		-0.248	3.488e-07		-0.03279	1.246e-10
-0.249	3.589e-07	6.32e-08		-0.249	3.589e-07		-0.03283	1.246e-10
-0.249	3.689e-07	6.73e-08		-0.249	3.689e-07		-0.03286	1.246e-10
-0.249	3.786e-07	7.137e-08		-0.249	3.786e-07		-0.0329	1.246e-10
-0.249	3.881e-07	7.542e-08		-0.249	3.881e-07		-0.03294	1.246e-10
-0.25	3.974e-07	7.945e-08		-0.25	3.974e-07		-0.03298	1.246e-10
-0.25	4.065e-07	8.345e-08		-0.25	4.065e-07		-0.03302	1.246e-10
-0.25	4.154e-07	8.774e-08		-0.25	4.154e-07		-0.03306	1.232e-10
-0.251	4.24e-07	9.246e-08		-0.251	4.24e-07		-0.0331	1.232e-10
-0.251	4.324e-07	9.718e-08		-0.251	4.324e-07		-0.03314	1.232e-10
-0.251	4.406e-07	1.019e-07		-0.251	4.406e-07		-0.03317	1.232e-10
-0.252	4.486e-07	1.066e-07		-0.252	4.486e-07		-0.03321	1.232e-10
-0.252	4.563e-07	1.112e-07		-0.252	4.563e-07		-0.03325	1.232e-10
-0.252	4.638e-07	1.159e-07		-0.252	4.638e-07		-0.03329	1.232e-10
-0.252	4.711e-07	1.205e-07		-0.252	4.711e-07		-0.03333	1.232e-10
-0.253	4.781e-07	1.251e-07		-0.253	4.781e-07		-0.03337	1.169e-10
-0.253	4.849e-07	1.297e-07		-0.253	4.849e-07		-0.03341	1.169e-10
-0.253	4.914e-07	1.343e-07		-0.253	4.914e-07		-0.03345	1.169e-10
-0.254	4.978e-07	1.388e-07		-0.254	4.978e-07		-0.03348	1.169e-10
-0.254	5.038e-07	1.433e-07		-0.254	5.038e-07		-0.03352	1.169e-10
-0.254	5.097e-07	1.478e-07		-0.254	5.097e-07		-0.03356	1.169e-10
-0.254	5.153e-07	1.523e-07		-0.254	5.153e-07		-0.0336	1.169e-10
-0.255	5.206e-07	1.568e-07		-0.255	5.206e-07		-0.03364	1.169e-10
-0.255	5.257e-07	1.612e-07		-0.255	5.257e-07		-0.03368	1.078e-10
-0.255	5.306e-07	1.656e-07		-0.255	5.306e-07		-0.03372	1.078e-10
-0.256	5.352e-07	1.7e-07		-0.256	5.352e-07		-0.03375	1.078e-10
-0.256	5.396e-07	1.743e-07		-0.256	5.396e-07		-0.03379	1.078e-10
-0.256	5.438e-07	1.786e-07		-0.256	5.438e-07		-0.03383	1.078e-10
-0.256	5.477e-07	1.829e-07		-0.256	5.477e-07		-0.03387	1.078e-10
-0.257	5.514e-07	1.872e-07		-0.257	5.514e-07		-0.03391	1.078e-10
-0.257	5.548e-07	1.914e-07		-0.257	5.548e-07		-0.03395	1.078e-10
-0.257	5.58e-07	1.957e-07		-0.257	5.58e-07		-0.03399	1.092e-10
-0.258	5.609e-07	1.998e-07		-0.258	5.609e-07		-0.03403	1.092e-10
-0.258	5.637e-07	2.04e-07		-0.258	5.637e-07		-0.03406	1.092e-10
-0.258	5.662e-07	2.081e-07		-0.258	5.662e-07		-0.0341	1.092e-10
-0.259	5.684e-07	2.122e-07		-0.259	5.684e-07		-0.03414	1.092e-10
-0.259	5.705e-07	2.163e-07		-0.259	5.705e-07		-0.03418	1.092e-10
-0.259	5.723e-07	2.203e-07		-0.259	5.723e-07		-0.03422	1.092e-10
-0.259	5.738e-07	2.243e-07		-0.259	5.738e-07		-0.03426	1.092e-10
-0.26	5.752e-07	2.283e-07		-0.26	5.752e-07		-0.0343	1.106e-10
-0.26	5.763e-07	2.322e-07		-0.26	5.763e-07		-0.03434	1.106e-10
-0.26	5.772e-07	2.362e-07		-0.26	5.772e-07		-0.03437	1.106e-10
-0.261	5.779e-07	2.4e-07		-0.261	5.779e-07		-0.03441	1.106e-10
-0.261	5.784e-07	2.439e-07		-0.261	5.784e-07		-0.03445	1.106e-10
-0.261	5.786e-07	2.477e-07		-0.261	5.786e-07		-0.03449	1.106e-10
-0.261	5.787e-07	2.515e-07		-0.261	5.787e-07		-0.03453	1.106e-10
-0.262	5.785e-07	2.553e-07		-0.262	5.785e-07		-0.03457	1.106e-10
-0.262	5.782e-07	2.59e-07		-0.262	5.782e-07		-0.03461	1.106e-10
-0.262	5.776e-07	2.627e-07		-0.262	5.776e-07		-0.03465	1.106e-10
-0.263	5.768e-07	2.664e-07		-0.263	5.768e-07		-0.03468	1.106e-10
-0.263	5.759e-07	2.701e-07		-0.263	5.759e-07		-0.03472	1.106e-10
-0.263	5.747e-07	2.737e-07		-0.263	5.747e-07		-0.03476	1.106e-10
-0.264	5.733e-07	2.776e-07		-0.264	5.733e-07		-0.0348	1.106e-10
-0.264	5.718e-07	2.816e-07		-0.264	5.718e-07		-0.03484	1.106e-10
-0.264	5.701e-07	2.855e-07		-0.264	5.701e-07		-0.03488	1.162e-10
-0.264	5.682e-07	2.895e-07		-0.264	5.682e-07		-0.03492	1.162e-10
-0.265	5.661e-07	2.934e-07		-0.265	5.661e-07		-0.03495	1.162e-10
-0.265	5.639e-07	2.972e-07		-0.265	5.639e-07		-0.03499	1.162e-10
-0.265	5.614e-07	3.011e-07		-0.265	5.614e-07		-0.03503	1.162e-10
-0.266	5.589e-07	3.049e-07		-0.266	5.589e-07		-0.03507	1.162e-10
-0.266	5.561e-07	3.087e-07		-0.266	5.561e-07		-0.03511	1.162e-10
-0.266	5.532e-07	3.124e-07		-0.266	5.532e-07		-0.03515	1.162e-10
-0.266	5.501e-07	3.161e-07		-0.266	5.501e-07		-0.03519	1.253e-10
-0.267	5.469e-07	3.198e-07		-0.267	5.469e-07		-0.03523	1.253e-10
-0.267	5.435e-07	3.235e-07		-0.267	5.435e-07		-0.03526	1.253e-10
-0.267	5.4e-07	3.272e-07		-0.267	5.4e-07		-0.0353	1.253e-10
-0.268	5.364e-07	3.308e-07		-0.268	5.364e-07		-0.03534	1.253e-10
-0.268	5.326e-07	3.344e-07		-0.268	5.326e-07		-0.03538	1.253e-10
-0.268	5.286e-07	3.379e-07		-0.268	5.286e-07		-0.03542	1.253e-10
-0.268	5.246e-07	3.414e-07		-0.268	5.246e-07		-0.03546	1.253e-10
-0.269	5.204e-07	3.449e-07		-0.269	5.204e-07		-0.0355	1.295e-10
-0.269	5.161e-07	3.484e-07		-0.269	5.161e-07		-0.03554	1.295e-10
-0.269	5.116e-07	3.519e-07		-0.269	5.116e-07		-0.03557	1.295e-10
-0.27	5.071e-07	3.553e-07		-0.27	5.071e-07		-0.03561	1.295e-10
-0.27	5.024e-07	3.587e-07		-0.27	5.024e-07		-0.03565	1.295e-10
-0.27	4.977e-07	3.62e-07		-0.27	4.977e-07		-0.03569	1.295e-10
-0.271	4.928e-07	3.654e-07		-0.271	4.928e-07		-0.03573	1.295e-10
-0.271	4.878e-07	3.687e-07		-0.271	4.878e-07		-0.03577	1.295e-10
-0.271	4.828e-07	3.72e-07		-0.271	4.828e-07		-0.03581	1.295e-10
-0.271	4.776e-07	3.752e-07		-0.271	4.776e-07		-0.03585	1.295e-10
-0.272	4.724e-07	3.785e-07		-0.272	4.724e-07		-0.03588	1.295e-10
-0.272	4.67e-07	3.817e-07		-0.272	4.67e-07		-0.03592	1.295e-10
-0.272	4.616e-07	3.849e-07		-0.272	4.616e-07		-0.03596	1.295e-10
-0.273	4.561e-07	3.88e-07		-0.273	4.561e-07		-0.036	1.295e-10
-0.273	4.505e-07	3.912e-07		-0.273	4.505e-07		-0.03604	1.295e-10
-0.273	4.449e-07	3.943e-07		-0.273	4.449e-07		-0.03608	1.295e-10
-0.273	4.392e-07	3.974e-07		-0.273	4.392e-07		-0.03612	1.295e-10
-0.274	4.334e-07	4.004e-07		-0.274	4.334e-07		-0.03615	1.295e-10
-0.274	4.276e-07	4.035e-07		-0.274	4.276e-07		-0.03619	1.295e-10
-0.274	4.217e-07	4.065e-07		-0.274	4.217e-07		-0.03623	1.295e-10
-0.275	4.157e-07	4.095e-07		-0.275	4.157e-07		-0.03627	1.295e-10
-0.275	4.097e-07	4.124e-07		-0.275	4.097e-07		-0.03631	1.295e-10
-0.275	4.036e-07	4.154e-07		-0.275	4.036e-07		-0.03635	1.295e-10
-0.276	3.975e-07	4.183e-07		-0.276	3.975e-07		-0.03639	1.323e-10
-0.276	3.914e-07	4.212e-07		-0.276	3.914e-07		-0.03643	1.323e-10
-0.276	3.852e-07	4.241e-07		-0.276	3.852e-07		-0.03646	1.323e-10
-0.276	3.789e-07	4.269e-07		-0.276	3.789e-07		-0.0365	1.323e-10
-0.277	3.727e-07	4.298e-07		-0.277	3.727e-07		-0.03654	1.323e-10
-0.277	3.664e-07	4.326e-07		-0.277	3.664e-07		-0.03658	1.323e-10
-0.277	3.6e-07	4.354e-07		-0.277	3.6e-07		-0.03662	1.323e-10
-0.278	3.537e-07	4.381e-07		-0.278	3.537e-07		-0.03666	1.323e-10
-0.278	3.473e-07	4.409e-07		-0.278	3.473e-07		-0.0367	1.323e-10
-0.278	3.42e-07	4.436e-07		-0.278	3.42e-07		-0.03674	1.323e-10
-0.278	3.374e-07	4.463e-07		-0.278	3.374e-07		-0.03677	1.323e-10
-0.279	3.327e-07	4.489e-07		-0.279	3.327e-07		-0.03681	1.323e-10
-0.279	3.281e-07	4.516e-07		-0.279	3.281e-07		-0.03685	1.323e-10
-0.279	3.234e-07	4.542e-07		-0.279	3.234e-07		-0.03689	1.323e-10
-0.28	3.187e-07	4.568e-07		-0.28	3.187e-07		-0.03693	1.323e-10
-0.28	3.14e-07	4.594e-07		-0.28	3.14e-07		-0.03697	1.323e-10
-0.28	3.092e-07	4.62e-07		-0.28	3.092e-07		-0.03701	1.323e-10
-0.281	3.045e-07	4.645e-07		-0.281	3.045e-07		-0.03705	1.323e-10
-0.281	2.997e-07	4.67e-07		-0.281	2.997e-07		-0.03708	1.323e-10
-0.281	2.949e-07	4.695e-07		-0.281	2.949e-07		-0.03712	1.323e-10
-0.281	2.901e-07	4.72e-07		-0.281	2.901e-07		-0.03716	1.323e-10
-0.282	2.853e-07	4.745e-07		-0.282	2.853e-07		-0.0372	1.323e-10
-0.282	2.805e-07	4.769e-07		-0.282	2.805e-07		-0.03724	1.323e-10
-0.282	2.756e-07	4.793e-07		-0.282	2.756e-07		-0.03728	1.323e-10
-0.283	2.708e-07	4.817e-07		-0.283	2.708e-07		-0.03732	1.323e-10
-0.283	2.659e-07	4.84e-07		-0.283	2.659e-07		-0.03735	1.323e-10
-0.283	2.61e-07	4.864e-07		-0.283	2.61e-07		-0.03739	1.323e-10
-0.283	2.562e-07	4.887e-07		-0.283	2.562e-07		-0.03743	1.323e-10
-0.284	2.513e-07	4.91e-07		-0.284	2.513e-07		-0.03747	1.323e-10
-0.284	2.463e-07	4.932e-07		-0.284	2.463e-07		-0.03751	1.323e-10
-0.284	2.423e-07	4.955e-07		-0.284	2.423e-07		-0.03755	1.323e-10
-0.285	2.397e-07	4.977e-07		-0.285	2.397e-07		-0.03759	1.302e-10
-0.285	2.37e-07	4.999e-07		-0.285	2.37e-07		-0.03763	1.302e-10
-0.285	2.344e-07	5.02e-07		-0.285	2.344e-07		-0.03766	1.302e-10
-0.285	2.317e-07	5.042e-07		-0.285	2.317e-07		-0.0377	1.302e-10
-0.286	2.29e-07	5.063e-07		-0.286	2.29e-07		-0.03774	1.302e-10
-0.286	2.263e-07	5.083e-07		-0.286	2.263e-07		-0.03778	1.302e-10
-0.286	2.235e-07	5.104e-07		-0.286	2.235e-07		-0.03782	1.302e-10
-0.287	2.208e-07	5.124e-07		-0.287	2.208e-07		-0.03786	1.302e-10
-0.287	2.179e-07	5.144e-07		-0.287	2.179e-07		-0.0379	1.211e-10
-0.287	2.151e-07	5.164e-07		-0.287	2.151e-07		-0.03794	1.211e-10
-0.288	2.122e-07	5.183e-07		-0.288	2.122e-07		-0.03797	1.211e-10
-0.288	2.093e-07	5.202e-07		-0.288	2.093e-07		-0.03801	1.211e-10
-0.288	2.064e-07	5.221e-07		-0.288	2.064e-07		-0.03805	1.211e-10
-0.288	2.046e-07	5.239e-07		-0.288	2.046e-07		-0.03809	1.211e-10
-0.289	2.042e-07	5.257e-07		-0.289	2.042e-07		-0.03813	1.211e-10
-0.289	2.037e-07	5.275e-07		-0.289	2.037e-07		-0.03817	1.211e-10
-0.289	2.032e-07	5.292e-07		-0.289	2.032e-07		-0.03821	1.176e-10
-0.29	2.027e-07	5.309e-07		-0.29	2.027e-07		-0.03825	1.176e-10
-0.29	2.021e-07	5.326e-07		-0.29	2.021e-07		-0.03828	1.176e-10
-0.29	2.014e-07	5.343e-07		-0.29	2.014e-07		-0.03832	1.176e-10
-0.29	2.008e-07	5.359e-07		-0.29	2.008e-07		-0.03836	1.176e-10
-0.291	2e-07	5.374e-07		-0.291	2e-07		-0.0384	1.176e-10
-0.291	1.993e-07	5.389e-07		-0.291	1.993e-07		-0.03844	1.176e-10
-0.291	1.985e-07	5.404e-07		-0.291	1.985e-07		-0.03848	1.176e-10
-0.292	1.976e-07	5.419e-07		-0.292	1.976e-07		-0.03852	1.176e-10
-0.292	1.981e-07	5.433e-07		-0.292	1.981e-07		-0.03855	1.176e-10
-0.292	1.998e-07	5.446e-07		-0.292	1.998e-07		-0.03859	1.176e-10
-0.293	2.014e-07	5.46e-07		-0.293	2.014e-07		-0.03863	1.176e-10
-0.293	2.03e-07	5.472e-07		-0.293	2.03e-07		-0.03867	1.176e-10
-0.293	2.045e-07	5.485e-07		-0.293	2.045e-07		-0.03871	1.176e-10
-0.293	2.06e-07	5.496e-07		-0.293	2.06e-07		-0.03875	1.176e-10
-0.294	2.075e-07	5.508e-07		-0.294	2.075e-07		-0.03879	1.134e-10
-0.294	2.09e-07	5.519e-07		-0.294	2.09e-07		-0.03883	1.134e-10
-0.294	2.104e-07	5.529e-07		-0.294	2.104e-07		-0.03886	1.134e-10
-0.295	2.118e-07	5.539e-07		-0.295	2.118e-07		-0.0389	1.134e-10
-0.295	2.132e-07	5.549e-07		-0.295	2.132e-07		-0.03894	1.134e-10
-0.295	2.145e-07	5.558e-07		-0.295	2.145e-07		-0.03898	1.134e-10
-0.295	2.158e-07	5.566e-07		-0.295	2.158e-07		-0.03902	1.134e-10
-0.296	2.19e-07	5.574e-07		-0.296	2.19e-07		-0.03906	1.134e-10
-0.296	2.227e-07	5.582e-07		-0.296	2.227e-07		-0.0391	1.078e-10
-0.296	2.264e-07	5.588e-07		-0.296	2.264e-07		-0.03914	1.078e-10
-0.297	2.301e-07	5.595e-07		-0.297	2.301e-07		-0.03917	1.078e-10
-0.297	2.337e-07	5.6e-07		-0.297	2.337e-07		-0.03921	1.078e-10
-0.297	2.374e-07	5.606e-07		-0.297	2.374e-07		-0.03925	1.078e-10
-0.298	2.411e-07	5.61e-07		-0.298	2.411e-07		-0.03929	1.078e-10
-0.298	2.447e-07	5.614e-07		-0.298	2.447e-07		-0.03933	1.078e-10
-0.298	2.484e-07	5.618e-07		-0.298	2.484e-07		-0.03937	1.078e-10
-0.298	2.521e-07	5.62e-07		-0.298	2.521e-07		-0.03941	1.127e-10
-0.299	2.557e-07	5.622e-07		-0.299	2.557e-07		-0.03945	1.127e-10
-0.299	2.594e-07	5.624e-07		-0.299	2.594e-07		-0.03948	1.127e-10
-0.299	2.632e-07	5.625e-07		-0.299	2.632e-07		-0.03952	1.127e-10
-0.3	2.669e-07	5.625e-07		-0.3	2.669e-07		-0.03956	1.127e-10
-0.3	2.706e-07	5.624e-07		-0.3	2.706e-07		-0.0396	1.127e-10
-0.3	2.744e-07	5.623e-07		-0.3	2.744e-07		-0.03964	1.127e-10
-0.3	2.782e-07	5.621e-07		-0.3	2.782e-07		-0.03968	1.127e-10
-0.301	2.83e-07	5.619e-07		-0.301	2.83e-07		-0.03972	1.176e-10
-0.301	2.888e-07	5.616e-07		-0.301	2.888e-07		-0.03975	1.176e-10
-0.301	2.946e-07	5.612e-07		-0.301	2.946e-07		-0.03979	1.176e-10
-0.302	3.005e-07	5.607e-07		-0.302	3.005e-07		-0.03983	1.176e-10
-0.302	3.064e-07	5.601e-07		-0.302	3.064e-07		-0.03987	1.176e-10
-0.302	3.124e-07	5.595e-07		-0.302	3.124e-07		-0.03991	1.176e-10
-0.302	3.184e-07	5.588e-07		-0.302	3.184e-07		-0.03995	1.176e-10
-0.303	3.244e-07	5.581e-07		-0.303	3.244e-07		-0.03999	1.176e-10
-0.303	3.305e-07	5.572e-07		-0.303	3.305e-07		-0.04003	1.204e-10
-0.303	3.367e-07	5.563e-07		-0.303	3.367e-07		-0.04006	1.204e-10
-0.304	3.429e-07	5.553e-07		-0.304	3.429e-07		-0.0401	1.204e-10
-0.304	3.491e-07	5.542e-07		-0.304	3.491e-07		-0.04014	1.204e-10
-0.304	3.555e-07	5.53e-07		-0.304	3.555e-07		-0.04018	1.204e-10
-0.305	3.618e-07	5.517e-07		-0.305	3.618e-07		-0.04022	1.204e-10
-0.305	3.682e-07	5.504e-07		-0.305	3.682e-07		-0.04026	1.204e-10
-0.305	3.747e-07	5.49e-07		-0.305	3.747e-07		-0.0403	1.204e-10
-0.305	3.813e-07	5.475e-07		-0.305	3.813e-07		-0.04034	1.204e-10
-0.306	3.879e-07	5.459e-07		-0.306	3.879e-07		-0.04037	1.204e-10
-0.306	3.945e-07	5.442e-07		-0.306	3.945e-07		-0.04041	1.204e-10
-0.306	4.012e-07	5.424e-07		-0.306	4.012e-07		-0.04045	1.204e-10
-0.307	4.08e-07	5.406e-07		-0.307	4.08e-07		-0.04049	1.204e-10
-0.307	4.149e-07	5.386e-07		-0.307	4.149e-07		-0.04053	1.204e-10
-0.307	4.218e-07	5.366e-07		-0.307	4.218e-07		-0.04057	1.204e-10
-0.307	4.288e-07	5.344e-07		-0.307	4.288e-07		-0.04061	1.302e-10
-0.308	4.358e-07	5.322e-07		-0.308	4.358e-07		-0.04065	1.302e-10
-0.308	4.429e-07	5.299e-07		-0.308	4.429e-07		-0.04068	1.302e-10
-0.308	4.501e-07	5.275e-07		-0.308	4.501e-07		-0.04072	1.302e-10
-0.309	4.574e-07	5.25e-07		-0.309	4.574e-07		-0.04076	1.302e-10
-0.309	4.647e-07	5.224e-07		-0.309	4.647e-07		-0.0408	1.302e-10
-0.309	4.721e-07	5.197e-07		-0.309	4.721e-07		-0.04084	1.302e-10
-0.31	4.795e-07	5.169e-07		-0.31	4.795e-07		-0.04088	1.302e-10
-0.31	4.871e-07	5.14e-07		-0.31	4.871e-07		-0.04092	1.358e-10
-0.31	4.946e-07	5.11e-07		-0.31	4.946e-07		-0.04095	1.358e-10
-0.31	5.023e-07	5.079e-07		-0.31	5.023e-07		-0.04099	1.358e-10
-0.311	5.1e-07	5.047e-07		-0.311	5.1e-07		-0.04103	1.358e-10
-0.311	5.178e-07	5.014e-07		-0.311	5.178e-07		-0.04107	1.358e-10
-0.311	5.257e-07	4.981e-07		-0.311	5.257e-07		-0.04111	1.358e-10
-0.312	5.336e-07	4.946e-07		-0.312	5.336e-07		-0.04115	1.358e-10
-0.312	5.416e-07	4.91e-07		-0.312	5.416e-07		-0.04119	1.358e-10
-0.312	5.496e-07	4.873e-07		-0.312	5.496e-07		-0.04123	1.358e-10
-0.312	5.577e-07	4.835e-07		-0.312	5.577e-07		-0.04126	1.358e-10
-0.313	5.659e-07	4.796e-07		-0.313	5.659e-07		-0.0413	1.358e-10
-0.313	5.741e-07	4.756e-07		-0.313	5.741e-07		-0.04134	1.358e-10
-0.313	5.824e-07	4.715e-07		-0.313	5.824e-07		-0.04138	1.358e-10
-0.314	5.908e-07	4.673e-07		-0.314	5.908e-07		-0.04142	1.358e-10
-0.314	5.992e-07	4.631e-07		-0.314	5.992e-07		-0.04146	1.358e-10
-0.314	6.076e-07	4.589e-07		-0.314	6.076e-07		-0.0415	1.358e-10
-0.314	6.161e-07	4.547e-07		-0.314	6.161e-07		-0.04154	1.358e-10
-0.315	6.247e-07	4.504e-07		-0.315	6.247e-07		-0.04157	1.358e-10
-0.315	6.333e-07	4.461e-07		-0.315	6.333e-07		-0.04161	1.358e-10
-0.315	6.419e-07	4.416e-07		-0.315	6.419e-07		-0.04165	1.358e-10
-0.316	6.506e-07	4.37e-07		-0.316	6.506e-07		-0.04169	1.358e-10
-0.316	6.593e-07	4.323e-07		-0.316	6.593e-07		-0.04173	1.358e-10
-0.316	6.681e-07	4.276e-07		-0.316	6.681e-07		-0.04177	1.358e-10
-0.317	6.769e-07	4.227e-07		-0.317	6.769e-07		-0.04181	1.358e-10
-0.317	6.857e-07	4.178e-07		-0.317	6.857e-07		-0.04185	1.358e-10
-0.317	6.946e-07	4.127e-07		-0.317	6.946e-07		-0.04188	1.358e-10
-0.317	7.035e-07	4.076e-07		-0.317	7.035e-07		-0.04192	1.358e-10
-0.318	7.124e-07	4.024e-07		-0.318	7.124e-07		-0.04196	1.358e-10
-0.318	7.213e-07	3.97e-07		-0.318	7.213e-07		-0.042	1.358e-10
-0.318	7.303e-07	3.916e-07		-0.318	7.303e-07		-0.04204	1.358e-10
-0.319	7.393e-07	3.861e-07		-0.319	7.393e-07		-0.04208	1.358e-10
-0.319	7.482e-07	3.805e-07		-0.319	7.482e-07		-0.04212	1.337e-10
-0.319	7.572e-07	3.748e-07		-0.319	7.572e-07		-0.04215	1.337e-10
-0.319	7.662e-07	3.69e-07		-0.319	7.662e-07		-0.04219	1.337e-10
-0.32	7.752e-07	3.631e-07		-0.32	7.752e-07		-0.04223	1.337e-10
-0.32	7.842e-07	3.571e-07		-0.32	7.842e-07		-0.04227	1.337e-10
-0.32	7.932e-07	3.51e-07		-0.32	7.932e-07		-0.04231	1.337e-10
-0.321	8.021e-07	3.449e-07		-0.321	8.021e-07		-0.04235	1.337e-10
-0.321	8.111e-07	3.386e-07		-0.321	8.111e-07		-0.04239	1.337e-10
-0.321	8.2e-07	3.323e-07		-0.321	8.2e-07		-0.04243	1.337e-10
-0.322	8.289e-07	3.258e-07		-0.322	8.289e-07		-0.04246	1.337e-10
-0.322	8.378e-07	3.193e-07		-0.322	8.378e-07		-0.0425	1.337e-10
-0.322	8.467e-07	3.127e-07		-0.322	8.467e-07		-0.04254	1.337e-10
-0.322	8.555e-07	3.06e-07		-0.322	8.555e-07		-0.04258	1.337e-10
-0.323	8.643e-07	2.992e-07		-0.323	8.643e-07		-0.04262	1.337e-10
-0.323	8.73e-07	2.923e-07		-0.323	8.73e-07		-0.04266	1.337e-10
-0.323	8.817e-07	2.853e-07		-0.323	8.817e-07		-0.0427	1.337e-10
-0.324	8.903e-07	2.783e-07		-0.324	8.903e-07		-0.04274	1.337e-10
-0.324	8.989e-07	2.711e-07		-0.324	8.989e-07		-0.04277	1.337e-10
-0.324	9.075e-07	2.639e-07		-0.324	9.075e-07		-0.04281	1.337e-10
-0.324	9.159e-07	2.566e-07		-0.324	9.159e-07		-0.04285	1.337e-10
-0.325	9.243e-07	2.492e-07		-0.325	9.243e-07		-0.04289	1.337e-10
-0.325	9.326e-07	2.417e-07		-0.325	9.326e-07		-0.04293	1.337e-10
-0.325	9.409e-07	2.341e-07		-0.325	9.409e-07		-0.04297	1.337e-10
-0.326	9.49e-07	2.265e-07		-0.326	9.49e-07		-0.04301	1.316e-10
-0.326	9.571e-07	2.187e-07		-0.326	9.571e-07		-0.04305	1.316e-10
-0.326	9.651e-07	2.109e-07		-0.326	9.651e-07		-0.04308	1.316e-10
-0.327	9.73e-07	2.03e-07		-0.327	9.73e-07		-0.04312	1.316e-10
-0.327	9.807e-07	1.95e-07		-0.327	9.807e-07		-0.04316	1.316e-10
-0.327	9.884e-07	1.869e-07		-0.327	9.884e-07		-0.0432	1.316e-10
-0.327	9.96e-07	1.809e-07		-0.327	9.96e-07		-0.04324	1.316e-10
-0.328	1.003e-06	1.749e-07		-0.328	1.003e-06		-0.04328	1.316e-10
-0.328	1.011e-06	1.689e-07		-0.328	1.011e-06		-0.04332	1.225e-10
-0.328	1.018e-06	1.629e-07		-0.328	1.018e-06		-0.04335	1.225e-10
-0.329	1.025e-06	1.568e-07		-0.329	1.025e-06		-0.04339	1.225e-10
-0.329	1.032e-06	1.506e-07		-0.329	1.032e-06		-0.04343	1.225e-10
-0.329	1.039e-06	1.444e-07		-0.329	1.039e-06		-0.04347	1.225e-10
-0.329	1.046e-06	1.382e-07		-0.329	1.046e-06		-0.04351	1.225e-10
-0.33	1.052e-06	1.33e-07		-0.33	1.052e-06		-0.04355	1.225e-10
-0.33	1.058e-06	1.301e-07		-0.33	1.058e-06		-0.04359	1.225e-10
-0.33	1.065e-06	1.272e-07		-0.33	1.065e-06		-0.04363	1.141e-10
-0.331	1.071e-06	1.243e-07		-0.331	1.071e-06		-0.04366	1.141e-10
-0.331	1.077e-06	1.214e-07		-0.331	1.077e-06		-0.0437	1.141e-10
-0.331	1.082e-06	1.192e-07		-0.331	1.082e-06		-0.04374	1.141e-10
-0.331	1.088e-06	1.203e-07		-0.331	1.088e-06		-0.04378	1.141e-10
-0.332	1.094e-06	1.215e-07		-0.332	1.094e-06		-0.04382	1.141e-10
-0.332	1.099e-06	1.227e-07		-0.332	1.099e-06		-0.04386	1.141e-10
-0.332	1.104e-06	1.24e-07		-0.332	1.104e-06		-0.0439	1.134e-10
-0.333	1.109e-06	1.275e-07		-0.333	1.109e-06		-0.04394	1.134e-10
-0.333	1.113e-06	1.329e-07		-0.333	1.113e-06		-0.04397	1.134e-10
-0.333	1.118e-06	1.383e-07		-0.333	1.118e-06		-0.04401	1.134e-10
-0.334	1.122e-06	1.437e-07		-0.334	1.122e-06		-0.04405	1.134e-10
-0.334	1.126e-06	1.492e-07		-0.334	1.126e-06		-0.04409	1.134e-10
-0.334	1.13e-06	1.548e-07		-0.334	1.13e-06		-0.04413	1.134e-10
-0.334	1.134e-06	1.631e-07		-0.334	1.134e-06		-0.04417	1.134e-10
-0.335	1.138e-06	1.721e-07		-0.335	1.138e-06		-0.04421	1.106e-10
-0.335	1.141e-06	1.812e-07		-0.335	1.141e-06		-0.04425	1.106e-10
-0.335	1.144e-06	1.903e-07		-0.335	1.144e-06		-0.04428	1.106e-10
-0.336	1.147e-06	1.995e-07		-0.336	1.147e-06		-0.04432	1.106e-10
-0.336	1.15e-06	2.088e-07		-0.336	1.15e-06		-0.04436	1.106e-10
-0.336	1.152e-06	2.182e-07		-0.336	1.152e-06		-0.0444	1.106e-10
-0.336	1.154e-06	2.275e-07		-0.336	1.154e-06		-0.04444	1.106e-10
-0.337	1.156e-06	2.37e-07		-0.337	1.156e-06		-0.04448	1.106e-10
-0.337	1.158e-06	2.465e-07		-0.337	1.158e-06		-0.04452	1.057e-10
-0.337	1.16e-06	2.561e-07		-0.337	1.16e-06		-0.04455	1.057e-10
-0.338	1.161e-06	2.666e-07		-0.338	1.161e-06		-0.04459	1.057e-10
-0.338	1.162e-06	2.784e-07		-0.338	1.162e-06		-0.04463	1.057e-10
-0.338	1.163e-06	2.902e-07		-0.338	1.163e-06		-0.04467	1.057e-10
-0.339	1.164e-06	3.022e-07		-0.339	1.164e-06		-0.04471	1.057e-10
-0.339	1.164e-06	3.142e-07		-0.339	1.164e-06		-0.04475	1.057e-10
-0.339	1.164e-06	3.262e-07		-0.339	1.164e-06		-0.04479	1.057e-10
-0.339	1.164e-06	3.383e-07		-0.339	1.164e-06		-0.04483	1.106e-10
-0.34	1.164e-06	3.505e-07		-0.34	1.164e-06		-0.04486	1.106e-10
-0.34	1.164e-06	3.627e-07		-0.34	1.164e-06		-0.0449	1.106e-10
-0.34	1.163e-06	3.75e-07		-0.34	1.163e-06		-0.04494	1.106e-10
-0.341	1.162e-06	3.873e-07		-0.341	1.162e-06		-0.04498	1.106e-10
-0.341	1.161e-06	3.996e-07		-0.341	1.161e-06		-0.04502	1.106e-10
-0.341	1.159e-06	4.12e-07		-0.341	1.159e-06		-0.04506	1.106e-10
-0.341	1.158e-06	4.245e-07		-0.341	1.158e-06		-0.0451	1.106e-10
-0.342	1.156e-06	4.369e-07		-0.342	1.156e-06		-0.04514	1.176e-10
-0.342	1.154e-06	4.495e-07		-0.342	1.154e-06		-0.04517	1.176e-10
-0.342	1.151e-06	4.62e-07		-0.342	1.151e-06		-0.04521	1.176e-10
-0.343	1.149e-06	4.746e-07		-0.343	1.149e-06		-0.04525	1.176e-10
-0.343	1.146e-06	4.872e-07		-0.343	1.146e-06		-0.04529	1.176e-10
-0.343	1.143e-06	4.999e-07		-0.343	1.143e-06		-0.04533	1.176e-10
-0.343	1.14e-06	5.126e-07		-0.343	1.14e-06		-0.04537	1.176e-10
-0.344	1.137e-06	5.253e-07		-0.344	1.137e-06		-0.04541	1.176e-10
-0.344	1.136e-06	5.38e-07		-0.344	1.136e-06		-0.04545	1.225e-10
-0.344	1.134e-06	5.508e-07		-0.344	1.134e-06		-0.04548	1.225e-10
-0.345	1.132e-06	5.636e-07		-0.345	1.132e-06		-0.04552	1.225e-10
-0.345	1.13e-06	5.763e-07		-0.345	1.13e-06		-0.04556	1.225e-10
-0.345	1.128e-06	5.892e-07		-0.345	1.128e-06		-0.0456	1.225e-10
-0.346	1.125e-06	6.02e-07		-0.346	1.125e-06		-0.04564	1.225e-10
-0.346	1.123e-06	6.148e-07		-0.346	1.123e-06		-0.04568	1.225e-10
-0.346	1.12e-06	6.277e-07		-0.346	1.12e-06		-0.04572	1.225e-10
-0.346	1.116e-06	6.405e-07		-0.346	1.116e-06		-0.04575	1.225e-10
-0.347	1.113e-06	6.534e-07		-0.347	1.113e-06		-0.04579	1.225e-10
-0.347	1.109e-06	6.662e-07		-0.347	1.109e-06		-0.04583	1.225e-10
-0.347	1.105e-06	6.791e-07		-0.347	1.105e-06		-0.04587	1.225e-10
-0.348	1.101e-06	6.92e-07		-0.348	1.101e-06		-0.04591	1.225e-10
-0.348	1.097e-06	7.048e-07		-0.348	1.097e-06		-0.04595	1.225e-10
-0.348	1.092e-06	7.177e-07		-0.348	1.092e-06		-0.04599	1.225e-10
-0.348	1.088e-06	7.305e-07		-0.348	1.088e-06		-0.04603	1.274e-10
-0.349	1.083e-06	7.433e-07		-0.349	1.083e-06		-0.04606	1.274e-10
-0.349	1.078e-06	7.561e-07		-0.349	1.078e-06		-0.0461	1.274e-10
-0.349	1.072e-06	7.689e-07		-0.349	1.072e-06		-0.04614	1.274e-10
-0.35	1.067e-06	7.817e-07		-0.35	1.067e-06		-0.04618	1.274e-10
-0.35	1.061e-06	7.945e-07		-0.35	1.061e-06		-0.04622	1.274e-10
-0.35	1.055e-06	8.072e-07		-0.35	1.055e-06		-0.04626	1.274e-10
-0.351	1.048e-06	8.199e-07		-0.351	1.048e-06		-0.0463	1.274e-10
-0.351	1.042e-06	8.326e-07		-0.351	1.042e-06		-0.04634	1.344e-10
-0.351	1.035e-06	8.453e-07		-0.351	1.035e-06		-0.04637	1.344e-10
-0.351	1.029e-06	8.579e-07		-0.351	1.029e-06		-0.04641	1.344e-10
-0.352	1.022e-06	8.705e-07		-0.352	1.022e-06		-0.04645	1.344e-10
-0.352	1.014e-06	8.83e-07		-0.352	1.014e-06		-0.04649	1.344e-10
-0.352	1.007e-06	8.955e-07		-0.352	1.007e-06		-0.04653	1.344e-10
-0.353	9.996e-07	9.08e-07		-0.353	9.996e-07		-0.04657	1.344e-10
-0.353	9.919e-07	9.204e-07		-0.353	9.919e-07		-0.04661	1.344e-10
-0.353	9.841e-07	9.328e-07		-0.353	9.841e-07		-0.04665	1.344e-10
-0.353	9.761e-07	9.451e-07		-0.353	9.761e-07		-0.04668	1.344e-10
-0.354	9.679e-07	9.573e-07		-0.354	9.679e-07		-0.04672	1.344e-10
-0.354	9.596e-07	9.696e-07		-0.354	9.596e-07		-0.04676	1.344e-10
-0.354	9.511e-07	9.826e-07		-0.354	9.511e-07		-0.0468	1.344e-10
-0.355	9.425e-07	9.96e-07		-0.355	9.425e-07		-0.04684	1.344e-10
-0.355	9.337e-07	1.009e-06		-0.355	9.337e-07		-0.04688	1.344e-10
-0.355	9.248e-07	1.023e-06		-0.355	9.248e-07		-0.04692	1.344e-10
-0.356	9.158e-07	1.036e-06		-0.356	9.158e-07		-0.04695	1.344e-10
-0.356	9.067e-07	1.049e-06		-0.356	9.067e-07		-0.04699	1.344e-10
-0.356	8.974e-07	1.062e-06		-0.356	8.974e-07		-0.04703	1.344e-10
-0.356	8.88e-07	1.076e-06		-0.356	8.88e-07		-0.04707	1.344e-10
-0.357	8.785e-07	1.089e-06		-0.357	8.785e-07		-0.04711	1.344e-10
-0.357	8.689e-07	1.102e-06		-0.357	8.689e-07		-0.04715	1.344e-10
-0.357	8.592e-07	1.115e-06		-0.357	8.592e-07		-0.04719	1.344e-10
-0.358	8.494e-07	1.128e-06		-0.358	8.494e-07		-0.04723	1.344e-10
-0.358	8.395e-07	1.141e-06		-0.358	8.395e-07		-0.04726	1.344e-10
-0.358	8.295e-07	1.153e-06		-0.358	8.295e-07		-0.0473	1.344e-10
-0.358	8.195e-07	1.166e-06		-0.358	8.195e-07		-0.04734	1.344e-10
-0.359	8.094e-07	1.179e-06		-0.359	8.094e-07		-0.04738	1.344e-10
-0.359	7.992e-07	1.192e-06		-0.359	7.992e-07		-0.04742	1.344e-10
-0.359	7.889e-07	1.204e-06		-0.359	7.889e-07		-0.04746	1.344e-10
-0.36	7.786e-07	1.217e-06		-0.36	7.786e-07		-0.0475	1.344e-10
-0.36	7.682e-07	1.229e-06		-0.36	7.682e-07		-0.04754	1.337e-10
-0.36	7.578e-07	1.241e-06		-0.36	7.578e-07		-0.04757	1.337e-10
-0.36	7.473e-07	1.254e-06		-0.36	7.473e-07		-0.04761	1.337e-10
-0.361	7.368e-07	1.266e-06		-0.361	7.368e-07		-0.04765	1.337e-10
-0.361	7.263e-07	1.278e-06		-0.361	7.263e-07		-0.04769	1.337e-10
-0.361	7.157e-07	1.29e-06		-0.361	7.157e-07		-0.04773	1.337e-10
-0.362	7.051e-07	1.302e-06		-0.362	7.051e-07		-0.04777	1.337e-10
-0.362	6.945e-07	1.313e-06		-0.362	6.945e-07		-0.04781	1.337e-10
-0.362	6.839e-07	1.325e-06		-0.362	6.839e-07		-0.04785	1.281e-10
-0.363	6.733e-07	1.337e-06		-0.363	6.733e-07		-0.04788	1.281e-10
-0.363	6.627e-07	1.348e-06		-0.363	6.627e-07		-0.04792	1.281e-10
-0.363	6.52e-07	1.359e-06		-0.363	6.52e-07		-0.04796	1.281e-10
-0.363	6.414e-07	1.371e-06		-0.363	6.414e-07		-0.048	1.281e-10
-0.364	6.309e-07	1.382e-06		-0.364	6.309e-07		-0.04804	1.281e-10
-0.364	6.203e-07	1.393e-06		-0.364	6.203e-07		-0.04808	1.281e-10
-0.364	6.097e-07	1.404e-06		-0.364	6.097e-07		-0.04812	1.281e-10
-0.365	5.992e-07	1.414e-06		-0.365	5.992e-07		-0.04815	1.281e-10
-0.365	5.887e-07	1.425e-06		-0.365	5.887e-07		-0.04819	1.281e-10
-0.365	5.783e-07	1.436e-06		-0.365	5.783e-07		-0.04823	1.281e-10
-0.365	5.679e-07	1.446e-06		-0.365	5.679e-07		-0.04827	1.281e-10
-0.366	5.575e-07	1.456e-06		-0.366	5.575e-07		-0.04831	1.281e-10
-0.366	5.472e-07	1.466e-06		-0.366	5.472e-07		-0.04835	1.281e-10
-0.366	5.37e-07	1.476e-06		-0.366	5.37e-07		-0.04839	1.281e-10
-0.367	5.268e-07	1.486e-06		-0.367	5.268e-07		-0.04843	1.267e-10
-0.367	5.167e-07	1.496e-06		-0.367	5.167e-07		-0.04846	1.267e-10
-0.367	5.066e-07	1.505e-06		-0.367	5.066e-07		-0.0485	1.267e-10
-0.368	4.966e-07	1.515e-06		-0.368	4.966e-07		-0.04854	1.267e-10
-0.368	4.867e-07	1.524e-06		-0.368	4.867e-07		-0.04858	1.267e-10
-0.368	4.769e-07	1.533e-06		-0.368	4.769e-07		-0.04862	1.267e-10
-0.368	4.672e-07	1.542e-06		-0.368	4.672e-07		-0.04866	1.267e-10
-0.369	4.575e-07	1.551e-06		-0.369	4.575e-07		-0.0487	1.267e-10
-0.369	4.48e-07	1.559e-06		-0.369	4.48e-07		-0.04874	1.197e-10
-0.369	4.385e-07	1.568e-06		-0.369	4.385e-07		-0.04877	1.197e-10
-0.37	4.292e-07	1.576e-06		-0.37	4.292e-07		-0.04881	1.197e-10
-0.37	4.199e-07	1.584e-06		-0.37	4.199e-07		-0.04885	1.197e-10
-0.37	4.108e-07	1.592e-06		-0.37	4.108e-07		-0.04889	1.197e-10
-0.37	4.017e-07	1.6e-06		-0.37	4.017e-07		-0.04893	1.197e-10
-0.371	3.928e-07	1.607e-06		-0.371	3.928e-07		-0.04897	1.197e-10
-0.371	3.84e-07	1.614e-06		-0.371	3.84e-07		-0.04901	1.197e-10
-0.371	3.752e-07	1.622e-06		-0.371	3.752e-07		-0.04905	1.092e-10
-0.372	3.667e-07	1.628e-06		-0.372	3.667e-07		-0.04908	1.092e-10
-0.372	3.582e-07	1.635e-06		-0.372	3.582e-07		-0.04912	1.092e-10
-0.372	3.498e-07	1.642e-06		-0.372	3.498e-07		-0.04916	1.092e-10
-0.373	3.416e-07	1.648e-06		-0.373	3.416e-07		-0.0492	1.092e-10
-0.373	3.335e-07	1.654e-06		-0.373	3.335e-07		-0.04924	1.092e-10
-0.373	3.255e-07	1.66e-06		-0.373	3.255e-07		-0.04928	1.092e-10
-0.373	3.177e-07	1.666e-06		-0.373	3.177e-07		-0.04932	1.092e-10
-0.374	3.1e-07	1.672e-06		-0.374	3.1e-07		-0.04935	1.057e-10
-0.374	3.024e-07	1.677e-06		-0.374	3.024e-07		-0.04939	1.057e-10
-0.374	2.949e-07	1.682e-06		-0.374	2.949e-07		-0.04943	1.057e-10
-0.375	2.876e-07	1.687e-06		-0.375	2.876e-07		-0.04947	1.057e-10
-0.375	2.804e-07	1.692e-06		-0.375	2.804e-07		-0.04951	1.057e-10
-0.375	2.734e-07	1.696e-06		-0.375	2.734e-07		-0.04955	1.057e-10
-0.375	2.665e-07	1.7e-06		-0.375	2.665e-07		-0.04959	1.057e-10
-0.376	2.597e-07	1.704e-06		-0.376	2.597e-07		-0.04963	1.057e-10
-0.376	2.531e-07	1.708e-06		-0.376	2.531e-07		-0.04966	1.071e-10
-0.376	2.466e-07	1.712e-06		-0.376	2.466e-07		-0.0497	1.071e-10
-0.377	2.402e-07	1.715e-06		-0.377	2.402e-07		-0.04974	1.071e-10
-0.377	2.339e-07	1.718e-06		-0.377	2.339e-07		-0.04978	1.071e-10
-0.377	2.278e-07	1.721e-06		-0.377	2.278e-07		-0.04982	1.071e-10
-0.377	2.219e-07	1.724e-06		-0.377	2.219e-07		-0.04986	1.071e-10
-0.378	2.16e-07	1.726e-06		-0.378	2.16e-07		-0.0499	1.071e-10
-0.378	2.103e-07	1.728e-06		-0.378	2.103e-07		-0.04994	1.071e-10
-0.378	2.047e-07	1.73e-06		-0.378	2.047e-07		-0.04997	1.078e-10
-0.379	1.993e-07	1.732e-06		-0.379	1.993e-07		-0.05001	1.078e-10
-0.379	1.94e-07	1.733e-06		-0.379	1.94e-07		-0.05005	1.078e-10
-0.379	1.89e-07	1.735e-06		-0.379	1.89e-07		-0.05009	1.078e-10
-0.38	1.852e-07	1.736e-06		-0.38	1.852e-07		-0.05013	1.078e-10
-0.38	1.817e-07	1.736e-06		-0.38	1.817e-07		-0.05017	1.078e-10
-0.38	1.784e-07	1.737e-06		-0.38	1.784e-07		-0.05021	1.078e-10
-0.38	1.752e-07	1.737e-06		-0.38	1.752e-07		-0.05025	1.134e-10
-0.381	1.72e-07	1.737e-06		-0.381	1.72e-07		-0.05028	1.134e-10
-0.381	1.69e-07	1.737e-06		-0.381	1.69e-07		-0.05032	1.134e-10
-0.381	1.66e-07	1.736e-06		-0.381	1.66e-07		-0.05036	1.134e-10
-0.382	1.631e-07	1.735e-06		-0.382	1.631e-07		-0.0504	1.134e-10
-0.382	1.603e-07	1.734e-06		-0.382	1.603e-07		-0.05044	1.134e-10
-0.382	1.575e-07	1.733e-06		-0.382	1.575e-07		-0.05048	1.134e-10
-0.382	1.548e-07	1.731e-06		-0.382	1.548e-07		-0.05052	1.134e-10
-0.383	1.522e-07	1.729e-06		-0.383	1.522e-07		-0.05055	1.246e-10
-0.383	1.496e-07	1.727e-06		-0.383	1.496e-07		-0.05059	1.246e-10
-0.383	1.471e-07	1.725e-06		-0.383	1.471e-07		-0.05063	1.246e-10
-0.384	1.446e-07	1.722e-06		-0.384	1.446e-07		-0.05067	1.246e-10
-0.384	1.422e-07	1.719e-06		-0.384	1.422e-07		-0.05071	1.246e-10
-0.384	1.4e-07	1.716e-06		-0.384	1.4e-07		-0.05075	1.246e-10
-0.385	1.389e-07	1.713e-06		-0.385	1.389e-07		-0.05079	1.246e-10
-0.385	1.379e-07	1.709e-06		-0.385	1.379e-07		-0.05083	1.246e-10
-0.385	1.368e-07	1.705e-06		-0.385	1.368e-07		-0.05086	1.316e-10
-0.385	1.357e-07	1.701e-06		-0.385	1.357e-07		-0.0509	1.316e-10
-0.386	1.346e-07	1.697e-06		-0.386	1.346e-07		-0.05094	1.316e-10
-0.386	1.334e-07	1.692e-06		-0.386	1.334e-07		-0.05098	1.316e-10
-0.386	1.322e-07	1.687e-06		-0.386	1.322e-07		-0.05102	1.316e-10
-0.387	1.31e-07	1.682e-06		-0.387	1.31e-07		-0.05106	1.316e-10
-0.387	1.297e-07	1.677e-06		-0.387	1.297e-07		-0.0511	1.316e-10
-0.387	1.284e-07	1.673e-06		-0.387	1.284e-07		-0.05114	1.316e-10
-0.387	1.27e-07	1.67e-06		-0.387	1.27e-07		-0.05117	1.323e-10
-0.388	1.255e-07	1.666e-06		-0.388	1.255e-07		-0.05121	1.323e-10
-0.388	1.24e-07	1.662e-06		-0.388	1.24e-07		-0.05125	1.323e-10
-0.388	1.224e-07	1.657e-06		-0.388	1.224e-07		-0.05129	1.323e-10
-0.389	1.208e-07	1.653e-06		-0.389	1.208e-07		-0.05133	1.323e-10
-0.389	1.191e-07	1.648e-06		-0.389	1.191e-07		-0.05137	1.323e-10
-0.389	1.173e-07	1.643e-06		-0.389	1.173e-07		-0.05141	1.323e-10
-0.389	1.154e-07	1.637e-06		-0.389	1.154e-07		-0.05145	1.323e-10
-0.39	1.134e-07	1.631e-06		-0.39	1.134e-07		-0.05148	1.323e-10
-0.39	1.116e-07	1.625e-06		-0.39	1.116e-07		-0.05152	1.323e-10
-0.39	1.102e-07	1.619e-06		-0.39	1.102e-07		-0.05156	1.323e-10
-0.391	1.086e-07	1.612e-06		-0.391	1.086e-07		-0.0516	1.323e-10
-0.391	1.069e-07	1.606e-06		-0.391	1.069e-07		-0.05164	1.323e-10
-0.391	1.051e-07	1.599e-06		-0.391	1.051e-07		-0.05168	1.323e-10
-0.392	1.031e-07	1.591e-06		-0.392	1.031e-07		-0.05172	1.323e-10
-0.392	1.011e-07	1.584e-06		-0.392	1.011e-07		-0.05175	1.4e-10
-0.392	9.887e-08	1.576e-06		-0.392	9.887e-08		-0.05179	1.4e-10
-0.392	9.654e-08	1.568e-06		-0.392	9.654e-08		-0.05183	1.4e-10
-0.393	9.408e-08	1.559e-06		-0.393	9.408e-08		-0.05187	1.4e-10
-0.393	9.149e-08	1.55e-06		-0.393	9.149e-08		-0.05191	1.4e-10
-0.393	8.877e-08	1.542e-06		-0.393	8.877e-08		-0.05195	1.4e-10
-0.394	8.593e-08	1.532e-06		-0.394	8.593e-08		-0.05199	1.4e-10
-0.394	8.295e-08	1.523e-06		-0.394	8.295e-08		-0.05203	1.4e-10
-0.394	7.984e-08	1.513e-06		-0.394	7.984e-08		-0.05206	1.4e-10
-0.394	7.66e-08	1.503e-06		-0.394	7.66e-08		-0.0521	1.4e-10
-0.395	7.324e-08	1.493e-06		-0.395	7.324e-08		-0.05214	1.4e-10
-0.395	6.974e-08	1.483e-06		-0.395	6.974e-08		-0.05218	1.4e-10
-0.395	6.612e-08	1.472e-06		-0.395	6.612e-08		-0.05222	1.4e-10
-0.396	6.311e-08	1.461e-06		-0.396	6.311e-08		-0.05226	1.4e-10
-0.396	6.026e-08	1.45e-06		-0.396	6.026e-08		-0.0523	1.4e-10
-0.396	5.73e-08	1.439e-06		-0.396	5.73e-08		-0.05234	1.4e-10
-0.397	5.424e-08	1.427e-06		-0.397	5.424e-08		-0.05237	1.4e-10
-0.397	5.108e-08	1.415e-06		-0.397	5.108e-08		-0.05241	1.4e-10
-0.397	4.783e-08	1.403e-06		-0.397	4.783e-08		-0.05245	1.4e-10
-0.397	4.494e-08	1.391e-06		-0.397	4.494e-08		-0.05249	1.4e-10
-0.398	4.319e-08	1.378e-06		-0.398	4.319e-08		-0.05253	1.4e-10
-0.398	4.14e-08	1.365e-06		-0.398	4.14e-08		-0.05257	1.4e-10
-0.398	3.957e-08	1.353e-06		-0.398	3.957e-08		-0.05261	1.4e-10
-0.399	3.949e-08	1.339e-06		-0.399	3.949e-08		-0.05265	1.4e-10
-0.399	3.974e-08	1.326e-06		-0.399	3.974e-08		-0.05268	1.4e-10
-0.399	4.017e-08	1.312e-06		-0.399	4.017e-08		-0.05272	1.4e-10
-0.399	4.262e-08	1.299e-06		-0.399	4.262e-08		-0.05276	1.4e-10
-0.4	4.519e-08	1.285e-06		-0.4	4.519e-08		-0.0528	1.4e-10
-0.4	4.783e-08	1.271e-06		-0.4	4.783e-08		-0.05284	1.4e-10
-0.4	5.206e-08	1.256e-06		-0.4	5.206e-08		-0.05288	1.4e-10
-0.401	5.68e-08	1.242e-06		-0.401	5.68e-08		-0.05292	1.4e-10
-0.401	6.165e-08	1.227e-06		-0.401	6.165e-08		-0.05295	1.393e-10
-0.401	6.661e-08	1.212e-06		-0.401	6.661e-08		-0.05299	1.393e-10
-0.402	7.167e-08	1.197e-06		-0.402	7.167e-08		-0.05303	1.393e-10
-0.402	7.685e-08	1.182e-06		-0.402	7.685e-08		-0.05307	1.393e-10
-0.402	8.31e-08	1.166e-06		-0.402	8.31e-08		-0.05311	1.393e-10
-0.402	8.974e-08	1.151e-06		-0.402	8.974e-08		-0.05315	1.393e-10
-0.403	9.649e-08	1.135e-06		-0.403	9.649e-08		-0.05319	1.393e-10
-0.403	1.033e-07	1.119e-06		-0.403	1.033e-07		-0.05323	1.393e-10
-0.403	1.103e-07	1.103e-06		-0.403	1.103e-07		-0.05326	1.295e-10
-0.404	1.174e-07	1.087e-06		-0.404	1.174e-07		-0.0533	1.295e-10
-0.404	1.245e-07	1.071e-06		-0.404	1.245e-07		-0.05334	1.295e-10
-0.404	1.318e-07	1.055e-06		-0.404	1.318e-07		-0.05338	1.295e-10
-0.404	1.392e-07	1.038e-06		-0.404	1.392e-07		-0.05342	1.295e-10
-0.405	1.466e-07	1.022e-06		-0.405	1.466e-07		-0.05346	1.295e-10
-0.405	1.542e-07	1.005e-06		-0.405	1.542e-07		-0.0535	1.295e-10
-0.405	1.618e-07	9.88e-07		-0.405	1.618e-07		-0.05354	1.295e-10
-0.406	1.695e-07	9.71e-07		-0.406	1.695e-07		-0.05357	1.288e-10
-0.406	1.773e-07	9.54e-07		-0.406	1.773e-07		-0.05361	1.288e-10
-0.406	1.852e-07	9.369e-07		-0.406	1.852e-07		-0.05365	1.288e-10
-0.406	1.931e-07	9.196e-07		-0.406	1.931e-07		-0.05369	1.288e-10
-0.407	2.011e-07	9.023e-07		-0.407	2.011e-07		-0.05373	1.288e-10
-0.407	2.092e-07	8.849e-07		-0.407	2.092e-07		-0.05377	1.288e-10
-0.407	2.173e-07	8.675e-07		-0.407	2.173e-07		-0.05381	1.288e-10
-0.408	2.255e-07	8.499e-07		-0.408	2.255e-07		-0.05385	1.267e-10
-0.408	2.337e-07	8.323e-07		-0.408	2.337e-07		-0.05388	1.267e-10
-0.408	2.42e-07	8.147e-07		-0.408	2.42e-07		-0.05392	1.267e-10
-0.409	2.503e-07	7.97e-07		-0.409	2.503e-07		-0.05396	1.267e-10
-0.409	2.586e-07	7.793e-07		-0.409	2.586e-07		-0.054	1.267e-10
-0.409	2.67e-07	7.615e-07		-0.409	2.67e-07		-0.05404	1.267e-10
-0.409	2.754e-07	7.437e-07		-0.409	2.754e-07		-0.05408	1.267e-10
-0.41	2.838e-07	7.258e-07		-0.41	2.838e-07		-0.05412	1.267e-10
-0.41	2.923e-07	7.08e-07		-0.41	2.923e-07		-0.05415	1.19e-10
-0.41	3.007e-07	6.901e-07		-0.41	3.007e-07		-0.05419	1.19e-10
-0.411	3.092e-07	6.722e-07		-0.411	3.092e-07		-0.05423	1.19e-10
-0.411	3.176e-07	6.543e-07		-0.411	3.176e-07		-0.05427	1.19e-10
-0.411	3.261e-07	6.364e-07		-0.411	3.261e-07		-0.05431	1.19e-10
-0.411	3.345e-07	6.185e-07		-0.411	3.345e-07		-0.05435	1.19e-10
-0.412	3.429e-07	6.006e-07		-0.412	3.429e-07		-0.05439	1.19e-10
-0.412	3.513e-07	5.828e-07		-0.412	3.513e-07		-0.05443	1.19e-10
-0.412	3.597e-07	5.649e-07		-0.412	3.597e-07		-0.05446	1.085e-10
-0.413	3.68e-07	5.48e-07		-0.413	3.68e-07		-0.0545	1.085e-10
-0.413	3.763e-07	5.32e-07		-0.413	3.763e-07		-0.05454	1.085e-10
-0.413	3.845e-07	5.16e-07		-0.413	3.845e-07		-0.05458	1.085e-10
-0.414	3.927e-07	5e-07		-0.414	3.927e-07		-0.05462	1.085e-10
-0.414	4.008e-07	4.84e-07		-0.414	4.008e-07		-0.05466	1.085e-10
-0.414	4.088e-07	4.681e-07		-0.414	4.088e-07		-0.0547	1.085e-10
-0.414	4.168e-07	4.521e-07		-0.414	4.168e-07		-0.05474	1.085e-10
-0.415	4.247e-07	4.361e-07		-0.415	4.247e-07		-0.05477	1.029e-10
-0.415	4.325e-07	4.202e-07		-0.415	4.325e-07		-0.05481	1.029e-10
-0.415	4.402e-07	4.044e-07		-0.415	4.402e-07		-0.05485	1.029e-10
-0.416	4.478e-07	3.885e-07		-0.416	4.478e-07		-0.05489	1.029e-10
-0.416	4.553e-07	3.727e-07		-0.416	4.553e-07		-0.05493	1.029e-10
-0.416	4.627e-07	3.57e-07		-0.416	4.627e-07		-0.05497	1.029e-10
-0.416	4.7e-07	3.413e-07		-0.416	4.7e-07		-0.05501	1.029e-10
-0.417	4.771e-07	3.256e-07		-0.417	4.771e-07		-0.05505	1.029e-10
-0.417	4.842e-07	3.1e-07		-0.417	4.842e-07		-0.05508	1.064e-10
-0.417	4.91e-07	2.945e-07		-0.417	4.91e-07		-0.05512	1.064e-10
-0.418	4.978e-07	2.791e-07		-0.418	4.978e-07		-0.05516	1.064e-10
-0.418	5.044e-07	2.637e-07		-0.418	5.044e-07		-0.0552	1.064e-10
-0.418	5.108e-07	2.485e-07		-0.418	5.108e-07		-0.05524	1.064e-10
-0.418	5.171e-07	2.333e-07		-0.418	5.171e-07		-0.05528	1.064e-10
-0.419	5.232e-07	2.182e-07		-0.419	5.232e-07		-0.05532	1.064e-10
-0.419	5.291e-07	2.032e-07		-0.419	5.291e-07		-0.05535	1.064e-10
-0.419	5.348e-07	1.913e-07		-0.419	5.348e-07		-0.05539	1.092e-10
-0.42	5.404e-07	1.796e-07		-0.42	5.404e-07		-0.05543	1.092e-10
-0.42	5.458e-07	1.679e-07		-0.42	5.458e-07		-0.05547	1.092e-10
-0.42	5.509e-07	1.563e-07		-0.42	5.509e-07		-0.05551	1.092e-10
-0.421	5.559e-07	1.447e-07		-0.421	5.559e-07		-0.05555	1.092e-10
-0.421	5.607e-07	1.332e-07		-0.421	5.607e-07		-0.05559	1.092e-10
-0.421	5.653e-07	1.239e-07		-0.421	5.653e-07		-0.05563	1.092e-10
-0.421	5.696e-07	1.17e-07		-0.421	5.696e-07		-0.05566	1.092e-10
-0.422	5.737e-07	1.101e-07		-0.422	5.737e-07		-0.0557	1.092e-10
-0.422	5.776e-07	1.032e-07		-0.422	5.776e-07		-0.05574	1.092e-10
-0.422	5.813e-07	1.01e-07		-0.422	5.813e-07		-0.05578	1.092e-10
-0.423	5.847e-07	9.935e-08		-0.423	5.847e-07		-0.05582	1.092e-10
-0.423	5.889e-07	9.792e-08		-0.423	5.889e-07		-0.05586	1.092e-10
-0.423	5.939e-07	1.012e-07		-0.423	5.939e-07		-0.0559	1.092e-10
-0.423	5.987e-07	1.046e-07		-0.423	5.987e-07		-0.05594	1.092e-10
-0.424	6.033e-07	1.079e-07		-0.424	6.033e-07		-0.05597	1.218e-10
-0.424	6.076e-07	1.149e-07		-0.424	6.076e-07		-0.05601	1.218e-10
-0.424	6.118e-07	1.225e-07		-0.424	6.118e-07		-0.05605	1.218e-10
-0.425	6.158e-07	1.299e-07		-0.425	6.158e-07		-0.05609	1.218e-10
-0.425	6.195e-07	1.372e-07		-0.425	6.195e-07		-0.05613	1.218e-10
-0.425	6.231e-07	1.443e-07		-0.425	6.231e-07		-0.05617	1.218e-10
-0.426	6.263e-07	1.542e-07		-0.426	6.263e-07		-0.05621	1.218e-10
-0.426	6.294e-07	1.642e-07		-0.426	6.294e-07		-0.05625	1.218e-10
-0.426	6.322e-07	1.74e-07		-0.426	6.322e-07		-0.05628	1.302e-10
-0.426	6.348e-07	1.836e-07		-0.426	6.348e-07		-0.05632	1.302e-10
-0.427	6.371e-07	1.929e-07		-0.427	6.371e-07		-0.05636	1.302e-10
-0.427	6.392e-07	2.02e-07		-0.427	6.392e-07		-0.0564	1.302e-10
-0.427	6.41e-07	2.109e-07		-0.427	6.41e-07		-0.05644	1.302e-10
-0.428	6.426e-07	2.196e-07		-0.428	6.426e-07		-0.05648	1.302e-10
-0.428	6.439e-07	2.28e-07		-0.428	6.439e-07		-0.05652	1.302e-10
-0.428	6.45e-07	2.363e-07		-0.428	6.45e-07		-0.05655	1.302e-10
-0.428	6.458e-07	2.443e-07		-0.428	6.458e-07		-0.05659	1.323e-10
-0.429	6.463e-07	2.524e-07		-0.429	6.463e-07		-0.05663	1.323e-10
-0.429	6.466e-07	2.611e-07		-0.429	6.466e-07		-0.05667	1.323e-10
-0.429	6.465e-07	2.702e-07		-0.429	6.465e-07		-0.05671	1.323e-10
-0.43	6.463e-07	2.79e-07		-0.43	6.463e-07		-0.05675	1.323e-10
-0.43	6.457e-07	2.876e-07		-0.43	6.457e-07		-0.05679	1.323e-10
-0.43	6.448e-07	2.96e-07		-0.43	6.448e-07		-0.05683	1.323e-10
-0.431	6.437e-07	3.041e-07		-0.431	6.437e-07		-0.05686	1.323e-10
-0.431	6.423e-07	3.12e-07		-0.431	6.423e-07		-0.0569	1.323e-10
-0.431	6.406e-07	3.197e-07		-0.431	6.406e-07		-0.05694	1.323e-10
-0.431	6.387e-07	3.271e-07		-0.431	6.387e-07		-0.05698	1.323e-10
-0.432	6.364e-07	3.343e-07		-0.432	6.364e-07		-0.05702	1.323e-10
-0.432	6.339e-07	3.413e-07		-0.432	6.339e-07		-0.05706	1.323e-10
-0.432	6.311e-07	3.48e-07		-0.432	6.311e-07		-0.0571	1.323e-10
-0.433	6.28e-07	3.545e-07		-0.433	6.28e-07		-0.05714	1.323e-10
-0.433	6.246e-07	3.608e-07		-0.433	6.246e-07		-0.05717	1.344e-10
-0.433	6.209e-07	3.669e-07		-0.433	6.209e-07		-0.05721	1.344e-10
-0.433	6.184e-07	3.727e-07		-0.433	6.184e-07		-0.05725	1.344e-10
-0.434	6.176e-07	3.783e-07		-0.434	6.176e-07		-0.05729	1.344e-10
-0.434	6.166e-07	3.836e-07		-0.434	6.166e-07		-0.05733	1.344e-10
-0.434	6.153e-07	3.888e-07		-0.434	6.153e-07		-0.05737	1.344e-10
-0.435	6.137e-07	3.937e-07		-0.435	6.137e-07		-0.05741	1.344e-10
-0.435	6.119e-07	3.984e-07		-0.435	6.119e-07		-0.05745	1.344e-10
-0.435	6.098e-07	4.029e-07		-0.435	6.098e-07		-0.05748	1.351e-10
-0.435	6.075e-07	4.071e-07		-0.435	6.075e-07		-0.05752	1.351e-10
-0.436	6.048e-07	4.111e-07		-0.436	6.048e-07		-0.05756	1.351e-10
-0.436	6.02e-07	4.15e-07		-0.436	6.02e-07		-0.0576	1.351e-10
-0.436	5.989e-07	4.186e-07		-0.436	5.989e-07		-0.05764	1.351e-10
-0.437	5.955e-07	4.22e-07		-0.437	5.955e-07		-0.05768	1.351e-10
-0.437	5.918e-07	4.251e-07		-0.437	5.918e-07		-0.05772	1.351e-10
-0.437	5.879e-07	4.281e-07		-0.437	5.879e-07		-0.05775	1.351e-10
-0.438	5.838e-07	4.309e-07		-0.438	5.838e-07		-0.05779	1.351e-10
-0.438	5.793e-07	4.334e-07		-0.438	5.793e-07		-0.05783	1.351e-10
-0.438	5.747e-07	4.358e-07		-0.438	5.747e-07		-0.05787	1.351e-10
-0.438	5.697e-07	4.38e-07		-0.438	5.697e-07		-0.05791	1.351e-10
-0.439	5.646e-07	4.399e-07		-0.439	5.646e-07		-0.05795	1.351e-10
-0.439	5.592e-07	4.417e-07		-0.439	5.592e-07		-0.05799	1.351e-10
-0.439	5.535e-07	4.433e-07		-0.439	5.535e-07		-0.05803	1.351e-10
-0.44	5.476e-07	4.447e-07		-0.44	5.476e-07		-0.05806	1.351e-10
-0.44	5.414e-07	4.459e-07		-0.44	5.414e-07		-0.0581	1.351e-10
-0.44	5.35e-07	4.469e-07		-0.44	5.35e-07		-0.05814	1.351e-10
-0.44	5.319e-07	4.477e-07		-0.44	5.319e-07		-0.05818	1.351e-10
-0.441	5.293e-07	4.484e-07		-0.441	5.293e-07		-0.05822	1.351e-10
-0.441	5.264e-07	4.489e-07		-0.441	5.264e-07		-0.05826	1.351e-10
-0.441	5.233e-07	4.492e-07		-0.441	5.233e-07		-0.0583	1.351e-10
-0.442	5.2e-07	4.494e-07		-0.442	5.2e-07		-0.05834	1.351e-10
-0.442	5.164e-07	4.494e-07		-0.442	5.164e-07		-0.05837	1.351e-10
-0.442	5.126e-07	4.492e-07		-0.442	5.126e-07		-0.05841	1.351e-10
-0.443	5.086e-07	4.489e-07		-0.443	5.086e-07		-0.05845	1.351e-10
-0.443	5.043e-07	4.484e-07		-0.443	5.043e-07		-0.05849	1.351e-10
-0.443	4.998e-07	4.478e-07		-0.443	4.998e-07		-0.05853	1.351e-10
-0.443	4.951e-07	4.473e-07		-0.443	4.951e-07		-0.05857	1.351e-10
-0.444	4.902e-07	4.474e-07		-0.444	4.902e-07		-0.05861	1.351e-10
-0.444	4.85e-07	4.474e-07		-0.444	4.85e-07		-0.05865	1.351e-10
-0.444	4.796e-07	4.473e-07		-0.444	4.796e-07		-0.05868	1.267e-10
-0.445	4.74e-07	4.47e-07		-0.445	4.74e-07		-0.05872	1.267e-10
-0.445	4.682e-07	4.467e-07		-0.445	4.682e-07		-0.05876	1.267e-10
-0.445	4.622e-07	4.461e-07		-0.445	4.622e-07		-0.0588	1.267e-10
-0.445	4.581e-07	4.455e-07		-0.445	4.581e-07		-0.05884	1.267e-10
-0.446	4.562e-07	4.448e-07		-0.446	4.562e-07		-0.05888	1.267e-10
-0.446	4.541e-07	4.439e-07		-0.446	4.541e-07		-0.05892	1.267e-10
-0.446	4.518e-07	4.43e-07		-0.446	4.518e-07		-0.05895	1.267e-10
-0.447	4.493e-07	4.419e-07		-0.447	4.493e-07		-0.05899	1.183e-10
-0.447	4.466e-07	4.407e-07		-0.447	4.466e-07		-0.05903	1.183e-10
-0.447	4.436e-07	4.395e-07		-0.447	4.436e-07		-0.05907	1.183e-10
-0.448	4.404e-07	4.381e-07		-0.448	4.404e-07		-0.05911	1.183e-10
-0.448	4.369e-07	4.366e-07		-0.448	4.369e-07		-0.05915	1.183e-10
-0.448	4.333e-07	4.351e-07		-0.448	4.333e-07		-0.05919	1.183e-10
-0.448	4.294e-07	4.335e-07		-0.448	4.294e-07		-0.05923	1.183e-10
-0.449	4.253e-07	4.318e-07		-0.449	4.253e-07		-0.05926	1.183e-10
-0.449	4.21e-07	4.3e-07		-0.449	4.21e-07		-0.0593	1.183e-10
-0.449	4.165e-07	4.281e-07		-0.449	4.165e-07		-0.05934	1.183e-10
-0.45	4.118e-07	4.262e-07		-0.45	4.118e-07		-0.05938	1.183e-10
-0.45	4.102e-07	4.242e-07		-0.45	4.102e-07		-0.05942	1.183e-10
-0.45	4.096e-07	4.222e-07		-0.45	4.096e-07		-0.05946	1.183e-10
-0.45	4.087e-07	4.201e-07		-0.45	4.087e-07		-0.0595	1.183e-10
-0.451	4.075e-07	4.179e-07		-0.451	4.075e-07		-0.05954	1.183e-10
-0.451	4.061e-07	4.157e-07		-0.451	4.061e-07		-0.05957	1.134e-10
-0.451	4.045e-07	4.135e-07		-0.451	4.045e-07		-0.05961	1.134e-10
-0.452	4.026e-07	4.112e-07		-0.452	4.026e-07		-0.05965	1.134e-10
-0.452	4.005e-07	4.088e-07		-0.452	4.005e-07		-0.05969	1.134e-10
-0.452	3.981e-07	4.065e-07		-0.452	3.981e-07		-0.05973	1.134e-10
-0.452	3.954e-07	4.041e-07		-0.452	3.954e-07		-0.05977	1.134e-10
-0.453	3.926e-07	4.016e-07		-0.453	3.926e-07		-0.05981	1.134e-10
-0.453	3.895e-07	3.992e-07		-0.453	3.895e-07		-0.05985	1.134e-10
-0.453	3.861e-07	3.967e-07		-0.453	3.861e-07		-0.05988	1.064e-10
-0.454	3.825e-07	3.942e-07		-0.454	3.825e-07		-0.05992	1.064e-10
-0.454	3.808e-07	3.917e-07		-0.454	3.808e-07		-0.05996	1.064e-10
-0.454	3.808e-07	3.892e-07		-0.454	3.808e-07		-0.06	1.064e-10
-0.455	3.806e-07	3.866e-07		-0.455	3.806e-07		-0.06004	1.064e-10
-0.455	3.8e-07	3.841e-07		-0.455	3.8e-07		-0.06008	1.064e-10
-0.455	3.791e-07	3.816e-07		-0.455	3.791e-07		-0.06012	1.064e-10
-0.455	3.78e-07	3.79e-07		-0.455	3.78e-07		-0.06015	1.064e-10
-0.456	3.766e-07	3.765e-07		-0.456	3.766e-07		-0.06019	1.064e-10
-0.456	3.748e-07	3.74e-07		-0.456	3.748e-07		-0.06023	1.064e-10
-0.456	3.729e-07	3.714e-07		-0.456	3.729e-07		-0.06027	1.064e-10
-0.457	3.706e-07	3.689e-07		-0.457	3.706e-07		-0.06031	1.064e-10
-0.457	3.68e-07	3.665e-07		-0.457	3.68e-07		-0.06035	1.064e-10
-0.457	3.652e-07	3.64e-07		-0.457	3.652e-07		-0.06039	1.064e-10
-0.457	3.621e-07	3.616e-07		-0.457	3.621e-07		-0.06043	1.064e-10
-0.458	3.588e-07	3.591e-07		-0.458	3.588e-07		-0.06046	1.064e-10
-0.458	3.551e-07	3.568e-07		-0.458	3.551e-07		-0.0605	1.148e-10
-0.458	3.52e-07	3.544e-07		-0.458	3.52e-07		-0.06054	1.148e-10
-0.459	3.513e-07	3.521e-07		-0.459	3.513e-07		-0.06058	1.148e-10
-0.459	3.502e-07	3.502e-07		-0.459	3.502e-07		-0.06062	1.148e-10
-0.459	3.488e-07	3.492e-07		-0.459	3.488e-07		-0.06066	1.148e-10
-0.46	3.47e-07	3.482e-07		-0.46	3.47e-07		-0.0607	1.148e-10
-0.46	3.45e-07	3.473e-07		-0.46	3.45e-07		-0.06074	1.148e-10
-0.46	3.427e-07	3.463e-07		-0.46	3.427e-07		-0.06077	1.148e-10
-0.46	3.4e-07	3.454e-07		-0.46	3.4e-07		-0.06081	1.218e-10
-0.461	3.37e-07	3.446e-07		-0.461	3.37e-07		-0.06085	1.218e-10
-0.461	3.337e-07	3.438e-07		-0.461	3.337e-07		-0.06089	1.218e-10
-0.461	3.301e-07	3.43e-07		-0.461	3.301e-07		-0.06093	1.218e-10
-0.462	3.263e-07	3.423e-07		-0.462	3.263e-07		-0.06097	1.218e-10
-0.462	3.221e-07	3.416e-07		-0.462	3.221e-07		-0.06101	1.218e-10
-0.462	3.176e-07	3.409e-07		-0.462	3.176e-07		-0.06105	1.218e-10
-0.462	3.128e-07	3.403e-07		-0.462	3.128e-07		-0.06108	1.218e-10
-0.463	3.078e-07	3.398e-07		-0.463	3.078e-07		-0.06112	1.239e-10
-0.463	3.025e-07	3.392e-07		-0.463	3.025e-07		-0.06116	1.239e-10
-0.463	2.983e-07	3.388e-07		-0.463	2.983e-07		-0.0612	1.239e-10
-0.464	2.952e-07	3.384e-07		-0.464	2.952e-07		-0.06124	1.239e-10
-0.464	2.918e-07	3.38e-07		-0.464	2.918e-07		-0.06128	1.239e-10
-0.464	2.88e-07	3.377e-07		-0.464	2.88e-07		-0.06132	1.239e-10
-0.464	2.839e-07	3.375e-07		-0.464	2.839e-07		-0.06135	1.239e-10
-0.465	2.795e-07	3.373e-07		-0.465	2.795e-07		-0.06139	1.295e-10
-0.465	2.747e-07	3.372e-07		-0.465	2.747e-07		-0.06143	1.295e-10
-0.465	2.697e-07	3.371e-07		-0.465	2.697e-07		-0.06147	1.295e-10
-0.466	2.643e-07	3.371e-07		-0.466	2.643e-07		-0.06151	1.295e-10
-0.466	2.586e-07	3.371e-07		-0.466	2.586e-07		-0.06155	1.295e-10
-0.466	2.527e-07	3.372e-07		-0.466	2.527e-07		-0.06159	1.295e-10
-0.467	2.464e-07	3.374e-07		-0.467	2.464e-07		-0.06163	1.295e-10
-0.467	2.399e-07	3.376e-07		-0.467	2.399e-07		-0.06166	1.295e-10
-0.467	2.331e-07	3.379e-07		-0.467	2.331e-07		-0.0617	1.407e-10
-0.467	2.26e-07	3.382e-07		-0.467	2.26e-07		-0.06174	1.407e-10
-0.468	2.198e-07	3.386e-07		-0.468	2.198e-07		-0.06178	1.407e-10
-0.468	2.147e-07	3.391e-07		-0.468	2.147e-07		-0.06182	1.407e-10
-0.468	2.093e-07	3.396e-07		-0.468	2.093e-07		-0.06186	1.407e-10
-0.469	2.035e-07	3.402e-07		-0.469	2.035e-07		-0.0619	1.407e-10
-0.469	1.975e-07	3.408e-07		-0.469	1.975e-07		-0.06194	1.407e-10
-0.469	1.911e-07	3.415e-07		-0.469	1.911e-07		-0.06197	1.407e-10
-0.469	1.845e-07	3.423e-07		-0.469	1.845e-07		-0.06201	1.428e-10
-0.47	1.775e-07	3.431e-07		-0.47	1.775e-07		-0.06205	1.428e-10
-0.47	1.703e-07	3.44e-07		-0.47	1.703e-07		-0.06209	1.428e-10
-0.47	1.628e-07	3.449e-07		-0.47	1.628e-07		-0.06213	1.428e-10
-0.471	1.55e-07	3.46e-07		-0.471	1.55e-07		-0.06217	1.428e-10
-0.471	1.492e-07	3.47e-07		-0.471	1.492e-07		-0.06221	1.428e-10
-0.471	1.437e-07	3.481e-07		-0.471	1.437e-07		-0.06225	1.428e-10
-0.472	1.38e-07	3.493e-07		-0.472	1.38e-07		-0.06228	1.428e-10
-0.472	1.319e-07	3.506e-07		-0.472	1.319e-07		-0.06232	1.428e-10
-0.472	1.255e-07	3.519e-07		-0.472	1.255e-07		-0.06236	1.428e-10
-0.472	1.189e-07	3.532e-07		-0.472	1.189e-07		-0.0624	1.428e-10
-0.473	1.135e-07	3.546e-07		-0.473	1.135e-07		-0.06244	1.428e-10
-0.473	1.098e-07	3.561e-07		-0.473	1.098e-07		-0.06248	1.428e-10
-0.473	1.058e-07	3.576e-07		-0.473	1.058e-07		-0.06252	1.428e-10
-0.474	1.015e-07	3.592e-07		-0.474	1.015e-07		-0.06255	1.428e-10
-0.474	9.775e-08	3.608e-07		-0.474	9.775e-08		-0.06259	1.428e-10
-0.474	9.698e-08	3.625e-07		-0.474	9.698e-08		-0.06263	1.428e-10
-0.474	9.59e-08	3.642e-07		-0.474	9.59e-08		-0.06267	1.428e-10
-0.475	9.451e-08	3.66e-07		-0.475	9.451e-08		-0.06271	1.428e-10
-0.475	9.61e-08	3.678e-07		-0.475	9.61e-08		-0.06275	1.428e-10
-0.475	9.851e-08	3.697e-07		-0.475	9.851e-08		-0.06279	1.428e-10
-0.476	1.006e-07	3.716e-07		-0.476	1.006e-07		-0.06283	1.428e-10
-0.476	1.034e-07	3.735e-07		-0.476	1.034e-07		-0.06286	1.428e-10
-0.476	1.092e-07	3.755e-07		-0.476	1.092e-07		-0.0629	1.428e-10
-0.477	1.147e-07	3.775e-07		-0.477	1.147e-07		-0.06294	1.428e-10
-0.477	1.2e-07	3.796e-07		-0.477	1.2e-07		-0.06298	1.428e-10
-0.477	1.251e-07	3.817e-07		-0.477	1.251e-07		-0.06302	1.428e-10
-0.477	1.328e-07	3.838e-07		-0.477	1.328e-07		-0.06306	1.428e-10
-0.478	1.411e-07	3.86e-07		-0.478	1.411e-07		-0.0631	1.428e-10
-0.478	1.492e-07	3.882e-07		-0.478	1.492e-07		-0.06314	1.428e-10
-0.478	1.571e-07	3.905e-07		-0.478	1.571e-07		-0.06317	1.428e-10
-0.479	1.648e-07	3.927e-07		-0.479	1.648e-07		-0.06321	1.407e-10
-0.479	1.722e-07	3.95e-07		-0.479	1.722e-07		-0.06325	1.407e-10
-0.479	1.795e-07	3.974e-07		-0.479	1.795e-07		-0.06329	1.407e-10
-0.479	1.893e-07	3.997e-07		-0.479	1.893e-07		-0.06333	1.407e-10
-0.48	1.993e-07	4.021e-07		-0.48	1.993e-07		-0.06337	1.407e-10
-0.48	2.091e-07	4.045e-07		-0.48	2.091e-07		-0.06341	1.407e-10
-0.48	2.187e-07	4.069e-07		-0.48	2.187e-07		-0.06345	1.407e-10
-0.481	2.282e-07	4.093e-07		-0.481	2.282e-07		-0.06348	1.407e-10
-0.481	2.374e-07	4.117e-07		-0.481	2.374e-07		-0.06352	1.407e-10
-0.481	2.465e-07	4.142e-07		-0.481	2.465e-07		-0.06356	1.407e-10
-0.481	2.553e-07	4.166e-07		-0.481	2.553e-07		-0.0636	1.407e-10
-0.482	2.639e-07	4.191e-07		-0.482	2.639e-07		-0.06364	1.407e-10
-0.482	2.722e-07	4.216e-07		-0.482	2.722e-07		-0.06368	1.407e-10
-0.482	2.803e-07	4.241e-07		-0.482	2.803e-07		-0.06372	1.407e-10
-0.483	2.894e-07	4.265e-07		-0.483	2.894e-07		-0.06375	1.407e-10
-0.483	3.001e-07	4.29e-07		-0.483	3.001e-07		-0.06379	1.4e-10
-0.483	3.105e-07	4.315e-07		-0.483	3.105e-07		-0.06383	1.4e-10
-0.484	3.208e-07	4.34e-07		-0.484	3.208e-07		-0.06387	1.4e-10
-0.484	3.308e-07	4.365e-07		-0.484	3.308e-07		-0.06391	1.4e-10
-0.484	3.407e-07	4.389e-07		-0.484	3.407e-07		-0.06395	1.4e-10
-0.484	3.503e-07	4.414e-07		-0.484	3.503e-07		-0.06399	1.4e-10
-0.485	3.597e-07	4.439e-07		-0.485	3.597e-07		-0.06403	1.4e-10
-0.485	3.688e-07	4.463e-07		-0.485	3.688e-07		-0.06406	1.4e-10
-0.485	3.777e-07	4.487e-07		-0.485	3.777e-07		-0.0641	1.309e-10
-0.486	3.864e-07	4.512e-07		-0.486	3.864e-07		-0.06414	1.309e-10
-0.486	3.947e-07	4.535e-07		-0.486	3.947e-07		-0.06418	1.309e-10
-0.486	4.028e-07	4.559e-07		-0.486	4.028e-07		-0.06422	1.309e-10
-0.486	4.105e-07	4.583e-07		-0.486	4.105e-07		-0.06426	1.309e-10
-0.487	4.18e-07	4.606e-07		-0.487	4.18e-07		-0.0643	1.309e-10
-0.487	4.252e-07	4.629e-07		-0.487	4.252e-07		-0.06434	1.309e-10
-0.487	4.32e-07	4.652e-07		-0.487	4.32e-07		-0.06437	1.309e-10
-0.488	4.385e-07	4.674e-07		-0.488	4.385e-07		-0.06441	1.197e-10
-0.488	4.47e-07	4.697e-07		-0.488	4.47e-07		-0.06445	1.197e-10
-0.488	4.565e-07	4.718e-07		-0.488	4.565e-07		-0.06449	1.197e-10
-0.489	4.657e-07	4.74e-07		-0.489	4.657e-07		-0.06453	1.197e-10
-0.489	4.747e-07	4.761e-07		-0.489	4.747e-07		-0.06457	1.197e-10
-0.489	4.834e-07	4.782e-07		-0.489	4.834e-07		-0.06461	1.197e-10
-0.489	4.918e-07	4.802e-07		-0.489	4.918e-07		-0.06465	1.197e-10
-0.49	4.999e-07	4.822e-07		-0.49	4.999e-07		-0.06468	1.183e-10
-0.49	5.077e-07	4.842e-07		-0.49	5.077e-07		-0.06472	1.183e-10
-0.49	5.152e-07	4.861e-07		-0.49	5.152e-07		-0.06476	1.183e-10
-0.491	5.224e-07	4.88e-07		-0.491	5.224e-07		-0.0648	1.183e-10
-0.491	5.292e-07	4.899e-07		-0.491	5.292e-07		-0.06484	1.183e-10
-0.491	5.357e-07	4.92e-07		-0.491	5.357e-07		-0.06488	1.183e-10
-0.491	5.418e-07	4.94e-07		-0.491	5.418e-07		-0.06492	1.183e-10
-0.492	5.476e-07	4.959e-07		-0.492	5.476e-07		-0.06495	1.183e-10
-0.492	5.53e-07	4.978e-07		-0.492	5.53e-07		-0.06499	1.12e-10
-0.492	5.581e-07	4.997e-07		-0.492	5.581e-07		-0.06503	1.12e-10
-0.493	5.628e-07	5.015e-07		-0.493	5.628e-07		-0.06507	1.12e-10
-0.493	5.67e-07	5.033e-07		-0.493	5.67e-07		-0.06511	1.12e-10
-0.493	5.709e-07	5.051e-07		-0.493	5.709e-07		-0.06515	1.12e-10
-0.493	5.744e-07	5.068e-07		-0.493	5.744e-07		-0.06519	1.12e-10
-0.494	5.814e-07	5.085e-07		-0.494	5.814e-07		-0.06523	1.12e-10
-0.494	5.888e-07	5.101e-07		-0.494	5.888e-07		-0.06526	1.12e-10
-0.494	5.959e-07	5.117e-07		-0.494	5.959e-07		-0.0653	1.043e-10
-0.495	6.026e-07	5.132e-07		-0.495	6.026e-07		-0.06534	1.043e-10
-0.495	6.09e-07	5.147e-07		-0.495	6.09e-07		-0.06538	1.043e-10
-0.495	6.15e-07	5.161e-07		-0.495	6.15e-07		-0.06542	1.043e-10
-0.496	6.207e-07	5.175e-07		-0.496	6.207e-07		-0.06546	1.043e-10
-0.496	6.26e-07	5.188e-07		-0.496	6.26e-07		-0.0655	1.043e-10
-0.496	6.309e-07	5.201e-07		-0.496	6.309e-07		-0.06554	1.043e-10
-0.496	6.354e-07	5.213e-07		-0.496	6.354e-07		-0.06557	1.043e-10
-0.497	6.395e-07	5.225e-07		-0.497	6.395e-07		-0.06561	1.008e-10
-0.497	6.433e-07	5.236e-07		-0.497	6.433e-07		-0.06565	1.008e-10
-0.497	6.466e-07	5.247e-07		-0.497	6.466e-07		-0.06569	1.008e-10
-0.498	6.495e-07	5.257e-07		-0.498	6.495e-07		-0.06573	1.008e-10
-0.498	6.52e-07	5.267e-07		-0.498	6.52e-07		-0.06577	1.008e-10
-0.498	6.54e-07	5.276e-07		-0.498	6.54e-07		-0.06581	1.008e-10
-0.498	6.556e-07	5.285e-07		-0.498	6.556e-07		-0.06585	1.008e-10
-0.499	6.568e-07	5.293e-07		-0.499	6.568e-07		-0.06588	1.008e-10
-0.499	6.581e-07	5.3e-07		-0.499	6.581e-07		-0.06592	1.106e-10
-0.499	6.642e-07	5.307e-07		-0.499	6.642e-07		-0.06596	1.106e-10
-0.5	6.699e-07	5.314e-07		-0.5	6.699e-07		-0.066	1.106e-10
-0.5	6.752e-07	5.32e-07		-0.5	6.752e-07		-0.06604	1.106e-10
-0.5	6.802e-07	5.325e-07		-0.5	6.802e-07		-0.06608	1.106e-10
-0.501	6.847e-07	5.33e-07		-0.501	6.847e-07		-0.06612	1.106e-10
-0.501	6.888e-07	5.334e-07		-0.501	6.888e-07		-0.06615	1.106e-10
-0.501	6.926e-07	5.338e-07		-0.501	6.926e-07		-0.06619	1.106e-10
-0.501	6.959e-07	5.341e-07		-0.501	6.959e-07		-0.06623	1.19e-10
-0.502	6.988e-07	5.343e-07		-0.502	6.988e-07		-0.06627	1.19e-10
-0.502	7.012e-07	5.345e-07		-0.502	7.012e-07		-0.06631	1.19e-10
-0.502	7.032e-07	5.347e-07		-0.502	7.032e-07		-0.06635	1.19e-10
-0.503	7.048e-07	5.348e-07		-0.503	7.048e-07		-0.06639	1.19e-10
-0.503	7.059e-07	5.348e-07		-0.503	7.059e-07		-0.06643	1.19e-10
-0.503	7.066e-07	5.348e-07		-0.503	7.066e-07		-0.06646	1.19e-10
-0.503	7.068e-07	5.347e-07		-0.503	7.068e-07		-0.0665	1.19e-10
-0.504	7.065e-07	5.346e-07		-0.504	7.065e-07		-0.06654	1.232e-10
-0.504	7.058e-07	5.344e-07		-0.504	7.058e-07		-0.06658	1.232e-10
-0.504	7.104e-07	5.342e-07		-0.504	7.104e-07		-0.06662	1.232e-10
-0.505	7.154e-07	5.339e-07		-0.505	7.154e-07		-0.06666	1.232e-10
-0.505	7.201e-07	5.335e-07		-0.505	7.201e-07		-0.0667	1.232e-10
-0.505	7.243e-07	5.332e-07		-0.505	7.243e-07		-0.06674	1.232e-10
-0.506	7.28e-07	5.327e-07		-0.506	7.28e-07		-0.06677	1.232e-10
-0.506	7.313e-07	5.322e-07		-0.506	7.313e-07		-0.06681	1.232e-10
-0.506	7.342e-07	5.317e-07		-0.506	7.342e-07		-0.06685	1.232e-10
-0.506	7.366e-07	5.311e-07		-0.506	7.366e-07		-0.06689	1.232e-10
-0.507	7.385e-07	5.304e-07		-0.507	7.385e-07		-0.06693	1.232e-10
-0.507	7.4e-07	5.297e-07		-0.507	7.4e-07		-0.06697	1.232e-10
-0.507	7.409e-07	5.29e-07		-0.507	7.409e-07		-0.06701	1.232e-10
-0.508	7.414e-07	5.282e-07		-0.508	7.414e-07		-0.06705	1.232e-10
-0.508	7.414e-07	5.274e-07		-0.508	7.414e-07		-0.06708	1.232e-10
-0.508	7.409e-07	5.265e-07		-0.508	7.409e-07		-0.06712	1.344e-10
-0.508	7.399e-07	5.256e-07		-0.508	7.399e-07		-0.06716	1.344e-10
-0.509	7.384e-07	5.246e-07		-0.509	7.384e-07		-0.0672	1.344e-10
-0.509	7.414e-07	5.236e-07		-0.509	7.414e-07		-0.06724	1.344e-10
-0.509	7.462e-07	5.225e-07		-0.509	7.462e-07		-0.06728	1.344e-10
-0.51	7.505e-07	5.214e-07		-0.51	7.505e-07		-0.06732	1.344e-10
-0.51	7.544e-07	5.203e-07		-0.51	7.544e-07		-0.06735	1.344e-10
-0.51	7.577e-07	5.191e-07		-0.51	7.577e-07		-0.06739	1.344e-10
-0.51	7.606e-07	5.179e-07		-0.51	7.606e-07		-0.06743	1.379e-10
-0.511	7.629e-07	5.166e-07		-0.511	7.629e-07		-0.06747	1.379e-10
-0.511	7.647e-07	5.153e-07		-0.511	7.647e-07		-0.06751	1.379e-10
-0.511	7.66e-07	5.14e-07		-0.511	7.66e-07		-0.06755	1.379e-10
-0.512	7.668e-07	5.126e-07		-0.512	7.668e-07		-0.06759	1.379e-10
-0.512	7.67e-07	5.112e-07		-0.512	7.67e-07		-0.06763	1.379e-10
-0.512	7.667e-07	5.098e-07		-0.512	7.667e-07		-0.06766	1.379e-10
-0.513	7.658e-07	5.083e-07		-0.513	7.658e-07		-0.0677	1.379e-10
-0.513	7.644e-07	5.068e-07		-0.513	7.644e-07		-0.06774	1.379e-10
-0.513	7.625e-07	5.052e-07		-0.513	7.625e-07		-0.06778	1.379e-10
-0.513	7.607e-07	5.037e-07		-0.513	7.607e-07		-0.06782	1.379e-10
-0.514	7.649e-07	5.021e-07		-0.514	7.649e-07		-0.06786	1.379e-10
-0.514	7.69e-07	5.005e-07		-0.514	7.69e-07		-0.0679	1.379e-10
-0.514	7.725e-07	4.988e-07		-0.514	7.725e-07		-0.06794	1.379e-10
-0.515	7.756e-07	4.971e-07		-0.515	7.756e-07		-0.06797	1.379e-10
-0.515	7.78e-07	4.954e-07		-0.515	7.78e-07		-0.06801	1.379e-10
-0.515	7.799e-07	4.937e-07		-0.515	7.799e-07		-0.06805	1.379e-10
-0.515	7.812e-07	4.92e-07		-0.515	7.812e-07		-0.06809	1.379e-10
-0.516	7.819e-07	4.902e-07		-0.516	7.819e-07		-0.06813	1.379e-10
-0.516	7.82e-07	4.884e-07		-0.516	7.82e-07		-0.06817	1.379e-10
-0.516	7.816e-07	4.866e-07		-0.516	7.816e-07		-0.06821	1.379e-10
-0.517	7.805e-07	4.853e-07		-0.517	7.805e-07		-0.06825	1.379e-10
-0.517	7.789e-07	4.849e-07		-0.517	7.789e-07		-0.06828	1.379e-10
-0.517	7.766e-07	4.845e-07		-0.517	7.766e-07		-0.06832	1.379e-10
-0.518	7.737e-07	4.841e-07		-0.518	7.737e-07		-0.06836	1.379e-10
-0.518	7.703e-07	4.837e-07		-0.518	7.703e-07		-0.0684	1.379e-10
-0.518	7.727e-07	4.833e-07		-0.518	7.727e-07		-0.06844	1.379e-10
-0.518	7.761e-07	4.828e-07		-0.518	7.761e-07		-0.06848	1.379e-10
-0.519	7.789e-07	4.823e-07		-0.519	7.789e-07		-0.06852	1.379e-10
-0.519	7.81e-07	4.819e-07		-0.519	7.81e-07		-0.06855	1.379e-10
-0.519	7.826e-07	4.814e-07		-0.519	7.826e-07		-0.06859	1.379e-10
-0.52	7.835e-07	4.809e-07		-0.52	7.835e-07		-0.06863	1.323e-10
-0.52	7.838e-07	4.803e-07		-0.52	7.838e-07		-0.06867	1.323e-10
-0.52	7.835e-07	4.798e-07		-0.52	7.835e-07		-0.06871	1.323e-10
-0.52	7.825e-07	4.793e-07		-0.52	7.825e-07		-0.06875	1.323e-10
-0.521	7.809e-07	4.787e-07		-0.521	7.809e-07		-0.06879	1.323e-10
-0.521	7.786e-07	4.782e-07		-0.521	7.786e-07		-0.06883	1.323e-10
-0.521	7.756e-07	4.776e-07		-0.521	7.756e-07		-0.06886	1.323e-10
-0.522	7.72e-07	4.77e-07		-0.522	7.72e-07		-0.0689	1.323e-10
-0.522	7.68e-07	4.764e-07		-0.522	7.68e-07		-0.06894	1.309e-10
-0.522	7.701e-07	4.758e-07		-0.522	7.701e-07		-0.06898	1.309e-10
-0.523	7.731e-07	4.752e-07		-0.523	7.731e-07		-0.06902	1.309e-10
-0.523	7.756e-07	4.746e-07		-0.523	7.756e-07		-0.06906	1.309e-10
-0.523	7.773e-07	4.74e-07		-0.523	7.773e-07		-0.0691	1.309e-10
-0.523	7.785e-07	4.734e-07		-0.523	7.785e-07		-0.06914	1.309e-10
-0.524	7.789e-07	4.728e-07		-0.524	7.789e-07		-0.06917	1.309e-10
-0.524	7.787e-07	4.721e-07		-0.524	7.787e-07		-0.06921	1.309e-10
-0.524	7.778e-07	4.715e-07		-0.524	7.778e-07		-0.06925	1.309e-10
-0.525	7.762e-07	4.708e-07		-0.525	7.762e-07		-0.06929	1.309e-10
-0.525	7.739e-07	4.702e-07		-0.525	7.739e-07		-0.06933	1.309e-10
-0.525	7.709e-07	4.695e-07		-0.525	7.709e-07		-0.06937	1.309e-10
-0.525	7.672e-07	4.689e-07		-0.525	7.672e-07		-0.06941	1.309e-10
-0.526	7.629e-07	4.682e-07		-0.526	7.629e-07		-0.06945	1.309e-10
-0.526	7.623e-07	4.675e-07		-0.526	7.623e-07		-0.06948	1.309e-10
-0.526	7.659e-07	4.668e-07		-0.526	7.659e-07		-0.06952	1.246e-10
-0.527	7.689e-07	4.662e-07		-0.527	7.689e-07		-0.06956	1.246e-10
-0.527	7.712e-07	4.655e-07		-0.527	7.712e-07		-0.0696	1.246e-10
-0.527	7.728e-07	4.648e-07		-0.527	7.728e-07		-0.06964	1.246e-10
-0.527	7.737e-07	4.641e-07		-0.527	7.737e-07		-0.06968	1.246e-10
-0.528	7.739e-07	4.634e-07		-0.528	7.739e-07		-0.06972	1.246e-10
-0.528	7.735e-07	4.627e-07		-0.528	7.735e-07		-0.06975	1.246e-10
-0.528	7.723e-07	4.62e-07		-0.528	7.723e-07		-0.06979	1.246e-10
-0.529	7.704e-07	4.613e-07		-0.529	7.704e-07		-0.06983	1.12e-10
-0.529	7.678e-07	4.606e-07		-0.529	7.678e-07		-0.06987	1.12e-10
-0.529	7.645e-07	4.599e-07		-0.529	7.645e-07		-0.06991	1.12e-10
-0.53	7.629e-07	4.592e-07		-0.53	7.629e-07		-0.06995	1.12e-10
-0.53	7.683e-07	4.585e-07		-0.53	7.683e-07		-0.06999	1.12e-10
-0.53	7.731e-07	4.578e-07		-0.53	7.731e-07		-0.07003	1.12e-10
-0.53	7.772e-07	4.571e-07		-0.53	7.772e-07		-0.07006	1.12e-10
-0.531	7.805e-07	4.563e-07		-0.531	7.805e-07		-0.0701	1.12e-10
-0.531	7.832e-07	4.556e-07		-0.531	7.832e-07		-0.07014	1.05e-10
-0.531	7.852e-07	4.549e-07		-0.531	7.852e-07		-0.07018	1.05e-10
-0.532	7.865e-07	4.542e-07		-0.532	7.865e-07		-0.07022	1.05e-10
-0.532	7.871e-07	4.534e-07		-0.532	7.871e-07		-0.07026	1.05e-10
-0.532	7.87e-07	4.527e-07		-0.532	7.87e-07		-0.0703	1.05e-10
-0.532	7.861e-07	4.52e-07		-0.532	7.861e-07		-0.07034	1.05e-10
-0.533	7.845e-07	4.52e-07		-0.533	7.845e-07		-0.07037	1.05e-10
-0.533	7.9e-07	4.522e-07		-0.533	7.9e-07		-0.07041	1.029e-10
-0.533	7.978e-07	4.525e-07		-0.533	7.978e-07		-0.07045	1.029e-10
-0.534	8.05e-07	4.527e-07		-0.534	8.05e-07		-0.07049	1.029e-10
-0.534	8.115e-07	4.528e-07		-0.534	8.115e-07		-0.07053	1.029e-10
-0.534	8.173e-07	4.53e-07		-0.534	8.173e-07		-0.07057	1.029e-10
-0.535	8.223e-07	4.531e-07		-0.535	8.223e-07		-0.07061	1.029e-10
-0.535	8.267e-07	4.533e-07		-0.535	8.267e-07		-0.07065	1.029e-10
-0.535	8.304e-07	4.534e-07		-0.535	8.304e-07		-0.07068	1.029e-10
-0.535	8.333e-07	4.534e-07		-0.535	8.333e-07		-0.07072	1.022e-10
-0.536	8.355e-07	4.535e-07		-0.536	8.355e-07		-0.07076	1.064e-10
-0.536	8.369e-07	4.535e-07		-0.536	8.369e-07		-0.0708	1.064e-10
-0.536	8.408e-07	4.535e-07		-0.536	8.408e-07		-0.07084	1.064e-10
-0.537	8.521e-07	4.535e-07		-0.537	8.521e-07		-0.07088	1.064e-10
-0.537	8.627e-07	4.535e-07		-0.537	8.627e-07		-0.07092	1.064e-10
-0.537	8.726e-07	4.534e-07		-0.537	8.726e-07		-0.07095	1.064e-10
-0.537	8.818e-07	4.534e-07		-0.537	8.818e-07		-0.07099	1.064e-10
-0.538	8.903e-07	4.532e-07		-0.538	8.903e-07		-0.07103	1.064e-10
-0.538	8.981e-07	4.531e-07		-0.538	8.981e-07		-0.07107	1.092e-10
-0.538	9.051e-07	4.53e-07		-0.538	9.051e-07		-0.07111	1.092e-10
-0.539	9.114e-07	4.528e-07		-0.539	9.114e-07		-0.07115	1.092e-10
-0.539	9.17e-07	4.526e-07		-0.539	9.17e-07		-0.07119	1.092e-10
-0.539	9.217e-07	4.523e-07		-0.539	9.217e-07		-0.07123	1.092e-10
-0.539	9.257e-07	4.521e-07		-0.539	9.257e-07		-0.07126	1.092e-10
-0.54	9.316e-07	4.518e-07		-0.54	9.316e-07		-0.0713	1.092e-10
-0.54	9.456e-07	4.515e-07		-0.54	9.456e-07		-0.07134	1.204e-10
-0.54	9.59e-07	4.511e-07		-0.54	9.59e-07		-0.07138	1.204e-10
-0.541	9.716e-07	4.508e-07		-0.541	9.716e-07		-0.07142	1.204e-10
-0.541	9.835e-07	4.504e-07		-0.541	9.835e-07		-0.07146	1.204e-10
-0.541	9.947e-07	4.499e-07		-0.541	9.947e-07		-0.0715	1.204e-10
-0.542	1.005e-06	4.495e-07		-0.542	1.005e-06		-0.07154	1.204e-10
-0.542	1.015e-06	4.49e-07		-0.542	1.015e-06		-0.07157	1.204e-10
-0.542	1.023e-06	4.485e-07		-0.542	1.023e-06		-0.07161	1.204e-10
-0.542	1.031e-06	4.479e-07		-0.542	1.031e-06		-0.07165	1.33e-10
-0.543	1.039e-06	4.474e-07		-0.543	1.039e-06		-0.07169	1.33e-10
-0.543	1.045e-06	4.468e-07		-0.543	1.045e-06		-0.07173	1.33e-10
-0.543	1.051e-06	4.461e-07		-0.543	1.051e-06		-0.07177	1.33e-10
-0.544	1.056e-06	4.454e-07		-0.544	1.056e-06		-0.07181	1.33e-10
-0.544	1.071e-06	4.447e-07		-0.544	1.071e-06		-0.07185	1.33e-10
-0.544	1.086e-06	4.44e-07		-0.544	1.086e-06		-0.07188	1.33e-10
-0.544	1.1e-06	4.432e-07		-0.544	1.1e-06		-0.07192	1.33e-10
-0.545	1.114e-06	4.424e-07		-0.545	1.114e-06		-0.07196	1.393e-10
-0.545	1.126e-06	4.416e-07		-0.545	1.126e-06		-0.072	1.393e-10
-0.545	1.138e-06	4.407e-07		-0.545	1.138e-06		-0.07204	1.393e-10
-0.546	1.149e-06	4.398e-07		-0.546	1.149e-06		-0.07208	1.393e-10
-0.546	1.159e-06	4.389e-07		-0.546	1.159e-06		-0.07212	1.393e-10
-0.546	1.169e-06	4.379e-07		-0.546	1.169e-06		-0.07215	1.393e-10
-0.547	1.177e-06	4.369e-07		-0.547	1.177e-06		-0.07219	1.393e-10
-0.547	1.184e-06	4.359e-07		-0.547	1.184e-06		-0.07223	1.393e-10
-0.547	1.191e-06	4.348e-07		-0.547	1.191e-06		-0.07227	1.393e-10
-0.547	1.196e-06	4.337e-07		-0.547	1.196e-06		-0.07231	1.393e-10
-0.548	1.201e-06	4.325e-07		-0.548	1.201e-06		-0.07235	1.393e-10
-0.548	1.211e-06	4.314e-07		-0.548	1.211e-06		-0.07239	1.393e-10
-0.548	1.227e-06	4.301e-07		-0.548	1.227e-06		-0.07243	1.393e-10
-0.549	1.241e-06	4.289e-07		-0.549	1.241e-06		-0.07246	1.393e-10
-0.549	1.255e-06	4.276e-07		-0.549	1.255e-06		-0.0725	1.393e-10
-0.549	1.268e-06	4.262e-07		-0.549	1.268e-06		-0.07254	1.463e-10
-0.549	1.28e-06	4.248e-07		-0.549	1.28e-06		-0.07258	1.463e-10
-0.55	1.291e-06	4.234e-07		-0.55	1.291e-06		-0.07262	1.463e-10
-0.55	1.301e-06	4.22e-07		-0.55	1.301e-06		-0.07266	1.463e-10
-0.55	1.31e-06	4.205e-07		-0.55	1.31e-06		-0.0727	1.463e-10
-0.551	1.319e-06	4.189e-07		-0.551	1.319e-06		-0.07274	1.463e-10
-0.551	1.326e-06	4.173e-07		-0.551	1.326e-06		-0.07277	1.463e-10
-0.551	1.332e-06	4.157e-07		-0.551	1.332e-06		-0.07281	1.463e-10
-0.552	1.338e-06	4.141e-07		-0.552	1.338e-06		-0.07285	1.498e-10
-0.552	1.342e-06	4.123e-07		-0.552	1.342e-06		-0.07289	1.498e-10
-0.552	1.345e-06	4.106e-07		-0.552	1.345e-06		-0.07293	1.498e-10
-0.552	1.358e-06	4.088e-07		-0.552	1.358e-06		-0.07297	1.498e-10
-0.553	1.374e-06	4.07e-07		-0.553	1.374e-06		-0.07301	1.498e-10
-0.553	1.388e-06	4.051e-07		-0.553	1.388e-06		-0.07305	1.498e-10
-0.553	1.401e-06	4.032e-07		-0.553	1.401e-06		-0.07308	1.498e-10
-0.554	1.414e-06	4.012e-07		-0.554	1.414e-06		-0.07312	1.498e-10
-0.554	1.425e-06	3.993e-07		-0.554	1.425e-06		-0.07316	1.498e-10
-0.554	1.436e-06	3.972e-07		-0.554	1.436e-06		-0.0732	1.498e-10
-0.554	1.446e-06	3.951e-07		-0.554	1.446e-06		-0.07324	1.498e-10
-0.555	1.454e-06	3.93e-07		-0.555	1.454e-06		-0.07328	1.498e-10
-0.555	1.462e-06	3.908e-07		-0.555	1.462e-06		-0.07332	1.498e-10
-0.555	1.469e-06	3.886e-07		-0.555	1.469e-06		-0.07335	1.498e-10
-0.556	1.474e-06	3.864e-07		-0.556	1.474e-06		-0.07339	1.498e-10
-0.556	1.479e-06	3.841e-07		-0.556	1.479e-06		-0.07343	1.498e-10
-0.556	1.482e-06	3.817e-07		-0.556	1.482e-06		-0.07347	1.498e-10
-0.556	1.484e-06	3.793e-07		-0.556	1.484e-06		-0.07351	1.498e-10
-0.557	1.498e-06	3.769e-07		-0.557	1.498e-06		-0.07355	1.498e-10
-0.557	1.514e-06	3.744e-07		-0.557	1.514e-06		-0.07359	1.498e-10
-0.557	1.529e-06	3.719e-07		-0.557	1.529e-06		-0.07363	1.498e-10
-0.558	1.543e-06	3.694e-07		-0.558	1.543e-06		-0.07366	1.498e-10
-0.558	1.557e-06	3.668e-07		-0.558	1.557e-06		-0.0737	1.498e-10
-0.558	1.569e-06	3.641e-07		-0.558	1.569e-06		-0.07374	1.498e-10
-0.559	1.581e-06	3.615e-07		-0.559	1.581e-06		-0.07378	1.498e-10
-0.559	1.591e-06	3.587e-07		-0.559	1.591e-06		-0.07382	1.498e-10
-0.559	1.601e-06	3.56e-07		-0.559	1.601e-06		-0.07386	1.498e-10
-0.559	1.609e-06	3.532e-07		-0.559	1.609e-06		-0.0739	1.498e-10
-0.56	1.617e-06	3.503e-07		-0.56	1.617e-06		-0.07394	1.498e-10
-0.56	1.623e-06	3.474e-07		-0.56	1.623e-06		-0.07397	1.498e-10
-0.56	1.629e-06	3.445e-07		-0.56	1.629e-06		-0.07401	1.498e-10
-0.561	1.633e-06	3.415e-07		-0.561	1.633e-06		-0.07405	1.428e-10
-0.561	1.642e-06	3.385e-07		-0.561	1.642e-06		-0.07409	1.428e-10
-0.561	1.662e-06	3.354e-07		-0.561	1.662e-06		-0.07413	1.428e-10
-0.561	1.682e-06	3.323e-07		-0.561	1.682e-06		-0.07417	1.428e-10
-0.562	1.7e-06	3.292e-07		-0.562	1.7e-06		-0.07421	1.428e-10
-0.562	1.718e-06	3.26e-07		-0.562	1.718e-06		-0.07425	1.428e-10
-0.562	1.735e-06	3.228e-07		-0.562	1.735e-06		-0.07428	1.428e-10
-0.563	1.751e-06	3.198e-07		-0.563	1.751e-06		-0.07432	1.428e-10
-0.563	1.765e-06	3.173e-07		-0.563	1.765e-06		-0.07436	1.372e-10
-0.563	1.779e-06	3.148e-07		-0.563	1.779e-06		-0.0744	1.372e-10
-0.564	1.792e-06	3.123e-07		-0.564	1.792e-06		-0.07444	1.372e-10
-0.564	1.804e-06	3.097e-07		-0.564	1.804e-06		-0.07448	1.372e-10
-0.564	1.815e-06	3.071e-07		-0.564	1.815e-06		-0.07452	1.372e-10
-0.564	1.825e-06	3.045e-07		-0.564	1.825e-06		-0.07455	1.372e-10
-0.565	1.834e-06	3.018e-07		-0.565	1.834e-06		-0.07459	1.372e-10
-0.565	1.844e-06	2.991e-07		-0.565	1.844e-06		-0.07463	1.372e-10
-0.565	1.871e-06	2.964e-07		-0.565	1.871e-06		-0.07467	1.372e-10
-0.566	1.898e-06	2.937e-07		-0.566	1.898e-06		-0.07471	1.372e-10
-0.566	1.923e-06	2.909e-07		-0.566	1.923e-06		-0.07475	1.372e-10
-0.566	1.948e-06	2.881e-07		-0.566	1.948e-06		-0.07479	1.372e-10
-0.566	1.971e-06	2.853e-07		-0.566	1.971e-06		-0.07483	1.372e-10
-0.567	1.994e-06	2.825e-07		-0.567	1.994e-06		-0.07486	1.372e-10
-0.567	2.016e-06	2.796e-07		-0.567	2.016e-06		-0.0749	1.372e-10
-0.567	2.038e-06	2.767e-07		-0.567	2.038e-06		-0.07494	1.281e-10
-0.568	2.058e-06	2.738e-07		-0.568	2.058e-06		-0.07498	1.281e-10
-0.568	2.077e-06	2.709e-07		-0.568	2.077e-06		-0.07502	1.281e-10
-0.568	2.095e-06	2.679e-07		-0.568	2.095e-06		-0.07506	1.281e-10
-0.568	2.113e-06	2.65e-07		-0.568	2.113e-06		-0.0751	1.281e-10
-0.569	2.129e-06	2.62e-07		-0.569	2.129e-06		-0.07514	1.281e-10
-0.569	2.144e-06	2.59e-07		-0.569	2.144e-06		-0.07517	1.281e-10
-0.569	2.163e-06	2.56e-07		-0.569	2.163e-06		-0.07521	1.281e-10
-0.57	2.198e-06	2.529e-07		-0.57	2.198e-06		-0.07525	1.141e-10
-0.57	2.232e-06	2.499e-07		-0.57	2.232e-06		-0.07529	1.141e-10
-0.57	2.266e-06	2.468e-07		-0.57	2.266e-06		-0.07533	1.141e-10
-0.571	2.299e-06	2.437e-07		-0.571	2.299e-06		-0.07537	1.141e-10
-0.571	2.33e-06	2.406e-07		-0.571	2.33e-06		-0.07541	1.141e-10
-0.571	2.362e-06	2.375e-07		-0.571	2.362e-06		-0.07545	1.141e-10
-0.571	2.392e-06	2.344e-07		-0.571	2.392e-06		-0.07548	1.141e-10
-0.572	2.421e-06	2.312e-07		-0.572	2.421e-06		-0.07552	1.141e-10
-0.572	2.449e-06	2.281e-07		-0.572	2.449e-06		-0.07556	1.05e-10
-0.572	2.477e-06	2.249e-07		-0.572	2.477e-06		-0.0756	1.05e-10
-0.573	2.503e-06	2.218e-07		-0.573	2.503e-06		-0.07564	1.05e-10
-0.573	2.529e-06	2.186e-07		-0.573	2.529e-06		-0.07568	1.05e-10
-0.573	2.554e-06	2.154e-07		-0.573	2.554e-06		-0.07572	1.05e-10
-0.573	2.577e-06	2.125e-07		-0.573	2.577e-06		-0.07575	1.05e-10
-0.574	2.6e-06	2.104e-07		-0.574	2.6e-06		-0.07579	1.05e-10
-0.574	2.621e-06	2.086e-07		-0.574	2.621e-06		-0.07583	1.008e-10
-0.574	2.648e-06	2.068e-07		-0.574	2.648e-06		-0.07587	1.008e-10
-0.575	2.69e-06	2.049e-07		-0.575	2.69e-06		-0.07591	1.008e-10
-0.575	2.731e-06	2.031e-07		-0.575	2.731e-06		-0.07595	1.008e-10
-0.575	2.771e-06	2.013e-07		-0.575	2.771e-06		-0.07599	1.008e-10
-0.576	2.81e-06	1.994e-07		-0.576	2.81e-06		-0.07603	1.008e-10
-0.576	2.849e-06	1.976e-07		-0.576	2.849e-06		-0.07606	1.008e-10
-0.576	2.887e-06	1.958e-07		-0.576	2.887e-06		-0.0761	1.008e-10
-0.576	2.923e-06	1.939e-07		-0.576	2.923e-06		-0.07614	9.73e-11
-0.577	2.959e-06	1.921e-07		-0.577	2.959e-06		-0.07618	1.015e-10
-0.577	2.994e-06	1.903e-07		-0.577	2.994e-06		-0.07622	1.015e-10
-0.577	3.028e-06	1.884e-07		-0.577	3.028e-06		-0.07626	1.015e-10
-0.578	3.061e-06	1.866e-07		-0.578	3.061e-06		-0.0763	1.015e-10
-0.578	3.092e-06	1.848e-07		-0.578	3.092e-06		-0.07634	1.015e-10
-0.578	3.123e-06	1.829e-07		-0.578	3.123e-06		-0.07637	1.015e-10
-0.578	3.153e-06	1.811e-07		-0.578	3.153e-06		-0.07641	1.015e-10
-0.579	3.181e-06	1.793e-07		-0.579	3.181e-06		-0.07645	1.015e-10
-0.579	3.209e-06	1.774e-07		-0.579	3.209e-06		-0.07649	1.057e-10
-0.579	3.235e-06	1.76e-07		-0.579	3.235e-06		-0.07653	1.057e-10
-0.58	3.26e-06	1.757e-07		-0.58	3.26e-06		-0.07657	1.057e-10
-0.58	3.284e-06	1.754e-07		-0.58	3.284e-06		-0.07661	1.057e-10
-0.58	3.307e-06	1.751e-07		-0.58	3.307e-06		-0.07665	1.057e-10
-0.581	3.342e-06	1.748e-07		-0.581	3.342e-06		-0.07668	1.057e-10
-0.581	3.385e-06	1.745e-07		-0.581	3.385e-06		-0.07672	1.057e-10
-0.581	3.427e-06	1.742e-07		-0.581	3.427e-06		-0.07676	1.12e-10
-0.581	3.468e-06	1.738e-07		-0.581	3.468e-06		-0.0768	1.12e-10
-0.582	3.508e-06	1.735e-07		-0.582	3.508e-06		-0.07684	1.12e-10
-0.582	3.547e-06	1.732e-07		-0.582	3.547e-06		-0.07688	1.12e-10
-0.582	3.584e-06	1.728e-07		-0.582	3.584e-06		-0.07692	1.12e-10
-0.583	3.621e-06	1.725e-07		-0.583	3.621e-06		-0.07695	1.12e-10
-0.583	3.657e-06	1.722e-07		-0.583	3.657e-06		-0.07699	1.12e-10
-0.583	3.691e-06	1.718e-07		-0.583	3.691e-06		-0.07703	1.12e-10
-0.583	3.724e-06	1.715e-07		-0.583	3.724e-06		-0.07707	1.253e-10
-0.584	3.756e-06	1.711e-07		-0.584	3.756e-06		-0.07711	1.253e-10
-0.584	3.786e-06	1.708e-07		-0.584	3.786e-06		-0.07715	1.253e-10
-0.584	3.816e-06	1.704e-07		-0.584	3.816e-06		-0.07719	1.253e-10
-0.585	3.844e-06	1.7e-07		-0.585	3.844e-06		-0.07723	1.253e-10
-0.585	3.871e-06	1.704e-07		-0.585	3.871e-06		-0.07726	1.253e-10
-0.585	3.896e-06	1.713e-07		-0.585	3.896e-06		-0.0773	1.253e-10
[truncated: 29,691 more rows]

## Sheet: Figure 3b
Fig. 3b
Wavenumber (cm-1)	-0.8V	-0.7V	-0.6V	-0.5V	-0.4V	-0.3V	-0.2V	OCP
2000.3	0.000189417	0.000175329	0.000148315	0.000221115	0.000127856	0.000138038	8.95915e-05	7e-05
2000.79	0.000187674	0.000177124	0.000144344	0.000216483	0.000125737	0.000135172	8.74894e-05	7e-05
2001.27	0.000185594	0.000180352	0.000140778	0.000212822	0.000123486	0.000133137	8.47573e-05	6e-05
2001.75	0.000183411	0.000184846	0.00013802	0.00021087	0.000120968	0.000132033	8.16267e-05	6e-05
2002.23	0.000181568	0.000189906	0.000136779	0.000210759	0.000118617	0.000131896	7.86631e-05	6e-05
2002.71	0.000180644	0.000194433	0.000137021	0.00021259	0.0001166	0.000133221	7.63969e-05	6e-05
2003.19	0.000180638	0.000197661	0.000138477	0.000215761	0.000115083	0.000135745	7.51941e-05	6e-05
2003.68	0.000181586	0.000198956	0.000140471	0.000219669	0.0001142	0.000139267	7.52205e-05	6e-05
2004.16	0.000183485	0.000198718	0.000142904	0.000223711	0.000114151	0.000143754	7.641e-05	6e-05
2004.64	0.000186338	0.000197913	0.000145609	0.000227853	0.000114969	0.00014884	7.85629e-05	6e-05
2005.12	0.00019045	0.000197942	0.000149088	0.000232298	0.000116954	0.000154758	8.1712e-05	6e-05
2005.61	0.000195753	0.000199836	0.000153644	0.000237045	0.000120005	0.000161077	8.54266e-05	6e-05
2006.09	0.000202348	0.000204296	0.00015955	0.000242662	0.000124191	0.000167727	8.9673e-05	6e-05
2006.57	0.000209759	0.000210657	0.000166434	0.000248849	0.000129242	0.000174213	9.41857e-05	6e-05
2007.05	0.000216764	0.000217817	0.00017352	0.00025487	0.000134662	0.000179966	9.83335e-05	6e-05
2007.53	0.000222511	0.000224277	0.000179629	0.000259886	0.000139749	0.000184357	0.000101851	6e-05
2008.02	0.000226149	0.000229005	0.000183752	0.000263061	0.00014407	0.000186686	0.000104108	6e-05
2008.5	0.00022744	0.000231433	0.000185514	0.00026396	0.000147125	0.000186886	0.000105335	6e-05
2008.98	0.000226387	0.000231994	0.000184648	0.000262414	0.000148446	0.000184624	0.000105136	6e-05
2009.46	0.000224109	0.000231289	0.000182233	0.000259195	0.000148268	0.000180799	0.000104305	6e-05
2009.94	0.000221456	0.000230317	0.000179042	0.00025534	0.000147224	0.000176377	0.000103177	6e-05
2010.43	0.000219043	0.000229512	0.000175785	0.000251553	0.000145514	0.000172154	0.000102214	6e-05
2010.91	0.000217343	0.000229407	0.000173033	0.000248836	0.000143837	0.000169029	0.000102017	6e-05
2011.39	0.000216359	0.000229969	0.000171023	0.000247393	0.000142629	0.000167502	0.00010265	5e-05
2011.87	0.000216362	0.000231429	0.000169856	0.000247624	0.000142186	0.00016787	0.000104114	5e-05
2012.36	0.000217556	0.000233723	0.00017007	0.000249496	0.000142777	0.00016997	0.000106176	5e-05
2012.84	0.000220722	0.000237218	0.000172038	0.000253212	0.000144802	0.0001734	0.000108604	5e-05
2013.32	0.000226713	0.000241812	0.000176973	0.000258734	0.000148395	0.000177662	0.000111232	5e-05
2013.8	0.000236139	0.000247473	0.000185109	0.000266233	0.000153655	0.000182391	0.000113661	5e-05
2014.28	0.000249104	0.000253901	0.000196516	0.000275408	0.000160715	0.000187286	0.000115925	5e-05
2014.77	0.000264926	0.000260594	0.000210687	0.000285922	0.000169208	0.000191983	0.000117724	5e-05
2015.25	0.000282248	0.000266821	0.000226409	0.000297173	0.000178669	0.000196347	0.000118793	5e-05
2015.73	0.000298822	0.00027225	0.00024166	0.000307856	0.000188065	0.000200179	0.000119033	5e-05
2016.21	0.000312676	0.000276944	0.000255158	0.000317032	0.000196594	0.000203279	0.000118443	5e-05
2016.69	0.000321801	0.000280572	0.000264816	0.000323463	0.000203057	0.000205349	0.000116724	5e-05
2017.18	0.000324871	0.000283266	0.000270091	0.000326311	0.000206687	0.000205856	0.000114242	6e-05
2017.66	0.000321545	0.000284794	0.000270715	0.000325241	0.000207283	0.000204533	0.000110831	6e-05
2018.14	0.00031291	0.000285054	0.000267293	0.000320789	0.000204779	0.000201148	0.000107055	6e-05
2018.62	0.000300263	0.000283749	0.00026077	0.000313657	0.000199842	0.000195767	0.000102815	6e-05
2019.11	0.000285542	0.000281143	0.000252361	0.00030512	0.000193506	0.000188591	9.85416e-05	6e-05
2019.59	0.00027072	0.000277904	0.000242941	0.000296618	0.000186571	0.000180749	9.46347e-05	7e-05
2020.07	0.000257325	0.000274831	0.000233453	0.000289119	0.000180002	0.000172975	9.11928e-05	7e-05
2020.55	0.000246925	0.000273325	0.000224775	0.000283798	0.000174667	0.000166632	8.86153e-05	7e-05
2021.03	0.000240609	0.000274018	0.000217681	0.000281157	0.000171232	0.000162983	8.73666e-05	8e-05
2021.52	0.000238647	0.000277245	0.000212577	0.000281027	0.000169832	0.000162662	8.75462e-05	8e-05
2022	0.000240291	0.000282406	0.000209899	0.000282873	0.000170599	0.000165867	8.94869e-05	8e-05
2022.48	0.000244624	0.000288435	0.00020948	0.000285859	0.000173033	0.000172166	9.28224e-05	8e-05
2022.96	0.000249705	0.000293995	0.000210951	0.000289046	0.000176435	0.000180595	9.7288e-05	8e-05
2023.44	0.000254311	0.000298557	0.000213701	0.000291665	0.000179903	0.000189557	0.000102352	7e-05
2023.93	0.000257522	0.000301517	0.000217565	0.000293781	0.000182872	0.000198054	0.000107848	7e-05
2024.41	0.000258999	0.000303511	0.000221766	0.000295696	0.000185141	0.000204987	0.000113345	7e-05
2024.89	0.000259114	0.000304938	0.00022617	0.000297679	0.000186411	0.000209759	0.000118344	6e-05
2025.37	0.000258585	0.000306599	0.000230304	0.000300265	0.000186948	0.000212102	0.000123012	5e-05
2025.86	0.000257989	0.00030856	0.000233865	0.00030342	0.000187252	0.000212284	0.000127215	5e-05
2026.34	0.000257391	0.000310988	0.000236384	0.000306779	0.000187489	0.000210502	0.00013049	4e-05
2026.82	0.000256693	0.000313349	0.000237788	0.000309634	0.00018796	0.000207291	0.000133	3e-05
2027.3	0.000255586	0.000315474	0.000238014	0.000311283	0.000188598	0.000203249	0.000134383	3e-05
2027.78	0.000254005	0.000317535	0.000237633	0.000311527	0.000189304	0.000198706	0.000134902	2e-05
2028.27	0.00025198	0.000319963	0.000237454	0.000310297	0.000190044	0.000194399	0.000134525	2e-05
2028.75	0.000249684	0.000322823	0.000238052	0.000308063	0.000190684	0.000190623	0.000133518	2e-05
2029.23	0.000247763	0.000326552	0.000239998	0.000305528	0.000191324	0.000187814	0.000132079	2e-05
2029.71	0.000246353	0.000330779	0.000243226	0.000303195	0.000192065	0.000186002	0.000130508	2e-05
2030.19	0.000245453	0.00033484	0.000247094	0.000301464	0.000192739	0.000185555	0.000128738	3e-05
2030.68	0.000244962	0.000338134	0.00025103	0.000300472	0.000193413	0.000186472	0.000127135	3e-05
2031.16	0.000244403	0.000340295	0.000254461	0.000300315	0.000194156	0.00018882	0.000125466	3e-05
2031.64	0.000243777	0.000341289	0.000257252	0.000300864	0.000194598	0.0001926	0.000124263	4e-05
2032.12	0.000243151	0.000341682	0.000259469	0.000302418	0.000195008	0.000197842	0.000123525	4e-05
2032.6	0.000242799	0.000341942	0.000261958	0.000304908	0.000195317	0.000204285	0.000123419	4e-05
2033.09	0.000243126	0.000342935	0.00026539	0.000308405	0.000195961	0.000211558	0.000124177	4e-05
2033.57	0.000244543	0.000345129	0.000269632	0.000312806	0.000197472	0.000219032	0.000125599	4e-05
2034.05	0.000247048	0.000348056	0.000274615	0.00031781	0.000200117	0.000226074	0.000127653	4e-05
2034.53	0.000250303	0.000351517	0.0002795	0.000322781	0.000204163	0.000232152	0.000129808	4e-05
2035.02	0.000253933	0.000355111	0.000283102	0.000327217	0.000209542	0.000236699	0.00013183	4e-05
2035.5	0.000257597	0.000358673	0.00028485	0.000331218	0.000215789	0.000239551	0.000133587	4e-05
2035.98	0.000261126	0.000362201	0.000284778	0.000334718	0.000222737	0.000241238	0.000135045	5e-05
2036.46	0.000264723	0.000365827	0.000283056	0.00033815	0.000229485	0.000241927	0.000136338	5e-05
2036.94	0.000268728	0.000369822	0.000281264	0.000342018	0.000235668	0.000242418	0.000137699	5e-05
2037.43	0.000273586	0.00037415	0.000280722	0.000346624	0.00024105	0.000243007	0.000139292	5e-05
2037.91	0.000279431	0.000378779	0.000282539	0.000352	0.000245633	0.000244031	0.000141185	6e-05
2038.39	0.000286433	0.000383107	0.000287257	0.000358013	0.000249749	0.000245753	0.000143443	6e-05
2038.87	0.000294013	0.000386901	0.000294537	0.000364262	0.000253732	0.000248208	0.000145736	6e-05
2039.35	0.000301323	0.000390228	0.00030347	0.000370041	0.000257549	0.000250996	0.000147863	6e-05
2039.84	0.000307816	0.000393023	0.000312371	0.000375017	0.000261434	0.000254251	0.00014999	6e-05
2040.32	0.000311928	0.000395283	0.00031935	0.000378218	0.000264719	0.000257206	0.000151653	6e-05
2040.8	0.00031301	0.000397277	0.000322823	0.000379544	0.000267003	0.000259229	0.000152852	6e-05
2041.28	0.000310386	0.000398704	0.000321709	0.000378425	0.000267455	0.000259791	0.000153652	6e-05
2041.77	0.00030429	0.000399364	0.000315942	0.000375062	0.000265973	0.000258488	0.000153789	5e-05
2042.25	0.000295335	0.000398854	0.000306163	0.000369655	0.00026239	0.000255289	0.000153561	5e-05
2042.73	0.000285022	0.000397346	0.000294225	0.000363245	0.000257507	0.000250992	0.000153234	4e-05
2043.21	0.000275013	0.000395238	0.000282155	0.000356802	0.000252092	0.00024663	0.000153173	4e-05
2043.69	0.000266979	0.000393162	0.00027204	0.000351698	0.000247544	0.000243598	0.00015401	4e-05
2044.17	0.000261975	0.00039172	0.000265198	0.00034904	0.000244697	0.000243063	0.000155743	4e-05
2044.66	0.000260272	0.000391412	0.000262131	0.000349263	0.000244084	0.000245623	0.000158873	4e-05
2045.14	0.00026129	0.000392438	0.000262132	0.000352233	0.000245506	0.000250811	0.000162768	4e-05
2045.62	0.000263875	0.00039413	0.000264089	0.000357047	0.000248595	0.000257698	0.00016716	3e-05
2046.1	0.000266392	0.000396057	0.000266316	0.000362229	0.000252219	0.000264551	0.000171089	3e-05
2046.59	0.000267583	0.000397483	0.000267432	0.000366273	0.000255842	0.000269575	0.000173689	3e-05
2047.07	0.000266834	0.000397975	0.000266761	0.000368272	0.000258433	0.000271804	0.000174563	3e-05
2047.55	0.00026418	0.000397867	0.000264236	0.000367828	0.000259923	0.000271039	0.000173677	3e-05
2048.03	0.000260199	0.000397092	0.00026043	0.000365072	0.000260081	0.000267712	0.00017123	4e-05
2048.51	0.000255778	0.000395782	0.000255983	0.000360609	0.000259204	0.000262654	0.000167787	4e-05
2049	0.000251388	0.000394139	0.000251502	0.000355576	0.000257596	0.000257399	0.000164013	4e-05
2049.48	0.00024775	0.000392063	0.000247495	0.000350745	0.000255586	0.000252941	0.000160439	4e-05
2049.96	0.000244453	0.000389087	0.000243825	0.000346585	0.000253278	0.000249516	0.000157097	3e-05
2050.44	0.0002418	0.00038541	0.000240424	0.000343529	0.00025097	0.000247555	0.000154487	3e-05
2050.93	0.00023925	0.000380865	0.000237092	0.000341446	0.000248629	0.000246526	0.000152508	3e-05
2051.41	0.000237146	0.000376186	0.000233828	0.000340737	0.000246855	0.00024663	0.000151228	3e-05
2051.89	0.000235482	0.000372075	0.000230833	0.000341234	0.000245449	0.000247365	0.000150613	3e-05
2052.37	0.000234669	0.000369064	0.000228479	0.000343036	0.000244943	0.000248966	0.00015106	4e-05
2052.85	0.000234948	0.000367255	0.000226935	0.000345879	0.000245105	0.000251333	0.000152473	4e-05
2053.34	0.000236245	0.000366079	0.000226335	0.000349694	0.000246134	0.000254699	0.000154616	5e-05
2053.82	0.000238565	0.000365103	0.000226376	0.000354044	0.000247564	0.00025863	0.000157357	5e-05
2054.3	0.000241463	0.00036326	0.000226991	0.000358395	0.000249127	0.00026273	0.000160133	5e-05
2054.78	0.000244771	0.000359947	0.000227842	0.000362277	0.000250591	0.000266395	0.000162842	5e-05
2055.26	0.000248078	0.000355135	0.000228795	0.000365423	0.000251755	0.000268998	0.00016512	5e-05
2055.75	0.000250979	0.000348989	0.000229579	0.000367129	0.00025242	0.000270203	0.000167034	5e-05
2056.23	0.000252926	0.00034251	0.000229925	0.000367361	0.000252384	0.000269811	0.000168483	5e-05
2056.71	0.000254024	0.000336664	0.000229969	0.000365818	0.000251882	0.000268287	0.0001696	5e-05
2057.19	0.000253896	0.000332319	0.00022927	0.000362567	0.000251381	0.000266199	0.000170253	6e-05
2057.67	0.000252613	0.000329642	0.000227999	0.000357775	0.00025068	0.000264145	0.000170342	6e-05
2058.16	0.000250581	0.000328331	0.000226087	0.000351677	0.00025058	0.000262789	0.000169767	6e-05
2058.64	0.000248004	0.000327987	0.000223502	0.000344541	0.000250947	0.000262566	0.000168362	6e-05
2059.12	0.0002457	0.000327211	0.000220478	0.000337239	0.000252281	0.000263706	0.00016616	6e-05
2059.6	0.000243805	0.000325034	0.000216882	0.000330037	0.000254116	0.00026598	0.000163328	6e-05
2060.09	0.000242728	0.000320754	0.000212881	0.000323405	0.000256152	0.000269019	0.00016043	5e-05
2060.57	0.000242638	0.000314242	0.000208341	0.000317577	0.000257921	0.000272158	0.000157832	5e-05
2061.05	0.000243636	0.000305726	0.000203364	0.000312924	0.000259157	0.000275097	0.000155865	5e-05
2061.53	0.000245963	0.00029611	0.000198589	0.000309574	0.000259394	0.000277405	0.000154663	5e-05
2062.01	0.000249925	0.000286995	0.000194252	0.000307801	0.000259097	0.000279148	0.000154291	5e-05
2062.5	0.000255689	0.000279349	0.000191163	0.000307737	0.000258467	0.000280358	0.000154519	5e-05
2062.98	0.000263361	0.00027417	0.000189863	0.000309281	0.000258071	0.000281403	0.000154978	5e-05
2063.46	0.000272189	0.000271958	0.000190382	0.000312029	0.000258042	0.000282248	0.000155672	5e-05
2063.94	0.000281054	0.000272314	0.000192116	0.000315383	0.00025858	0.000283194	0.000156631	5e-05
2064.42	0.000288046	0.000274105	0.000193749	0.000318067	0.000258819	0.000283774	0.000157658	5e-05
2064.91	0.000291671	0.000276596	0.000193966	0.000319277	0.000258258	0.000283789	0.000159217	4e-05
2065.39	0.000290189	0.000278253	0.000191149	0.000317773	0.000255997	0.000282406	0.000160842	4e-05
2065.87	0.000283535	0.000278675	0.000185028	0.000313726	0.000251635	0.000279526	0.000162568	4e-05
2066.35	0.000272422	0.000277465	0.000176008	0.000307467	0.000245174	0.000275083	0.000163996	3e-05
2066.83	0.000258553	0.000275086	0.000165302	0.000300204	0.000237378	0.000269509	0.000164925	3e-05
2067.32	0.000243868	0.000271772	0.000154664	0.000292874	0.00022915	0.000263136	0.000164859	3e-05
2067.8	0.000230579	0.000268094	0.000145612	0.00028655	0.000221623	0.000256764	0.000164295	3e-05
2068.28	0.000219469	0.000264347	0.000139021	0.000281633	0.000215597	0.000250792	0.0001631	3e-05
2068.76	0.000211694	0.000261035	0.000135465	0.00027819	0.000211939	0.000245918	0.000162006	4e-05
2069.24	0.000207016	0.000258156	0.000134269	0.000275518	0.000210414	0.00024221	0.000161278	4e-05
2069.73	0.000205233	0.000255944	0.000134658	0.000273181	0.000210991	0.000239799	0.000161181	4e-05
2070.21	0.000205765	0.000254664	0.000135924	0.000270141	0.000212869	0.000238654	0.000161716	4e-05
2070.69	0.00020837	0.000254287	0.000137493	0.0002667	0.000215547	0.000238606	0.00016285	3e-05
2071.17	0.000212543	0.00025471	0.00013876	0.000262555	0.000217993	0.000239325	0.000163917	3e-05
2071.66	0.000217398	0.000255532	0.000139622	0.00025811	0.000219572	0.00024051	0.000164952	3e-05
2072.14	0.000222185	0.000256521	0.000139608	0.000253296	0.000219251	0.000241728	0.000165489	4e-05
2072.62	0.000226494	0.000257177	0.000138818	0.000248952	0.000217396	0.000243181	0.000166127	4e-05
2073.1	0.000229445	0.000257498	0.00013685	0.000244909	0.000213509	0.000244433	0.000166732	4e-05
2073.58	0.00023076	0.000257921	0.000133734	0.000241705	0.000208487	0.000245753	0.000167869	4e-05
2074.07	0.000231024	0.000258743	0.000129879	0.000239472	0.000202966	0.00024714	0.000169703	4e-05
2074.55	0.00023057	0.000261033	0.000125585	0.000238479	0.00019828	0.000248793	0.000172204	4e-05
2075.03	0.000229915	0.000264757	0.000121593	0.000238759	0.000195394	0.000250546	0.000174804	4e-05
2075.51	0.000229122	0.000270182	0.000118109	0.00024001	0.000194542	0.000251967	0.000177272	4e-05
2075.99	0.000228297	0.000276509	0.000115165	0.000241763	0.000195858	0.000252558	0.000178577	4e-05
2076.48	0.000226893	0.0002827	0.000112962	0.000243518	0.000198743	0.000251849	0.000178555	4e-05
2076.96	0.000224673	0.000287357	0.00011086	0.000244737	0.00020216	0.000249612	0.000177105	4e-05
2077.44	0.000221738	0.000289882	0.000108727	0.000245019	0.000205278	0.000245876	0.000174259	4e-05
2077.92	0.000218226	0.000289837	0.000106221	0.000244396	0.000207163	0.000240877	0.000170585	4e-05
2078.41	0.000214986	0.00028749	0.000103413	0.000243506	0.000207681	0.000235779	0.000166844	4e-05
2078.89	0.000212631	0.000283642	0.000100268	0.000242315	0.000206266	0.000231114	0.000163204	4e-05
2079.37	0.000211434	0.000279227	9.70215e-05	0.000241158	0.00020335	0.000227447	0.000160228	4e-05
2079.85	0.000210987	0.000275446	9.36752e-05	0.0002399	0.000198968	0.000225211	0.000157917	4e-05
2080.33	0.000210539	0.000272499	8.98908e-05	0.000238041	0.000193386	0.000224108	0.000156039	4e-05
2080.82	0.000209411	0.000270919	8.59052e-05	0.000234875	0.000186772	0.000223803	0.000154527	4e-05
2081.3	0.00020699	0.000270073	8.15145e-05	0.000230236	0.000179524	0.000224131	0.000153347	4e-05
2081.78	0.000203583	0.000269827	7.72583e-05	0.000224057	0.000172343	0.000224492	0.000152367	4e-05
2082.26	0.000200211	0.000269081	7.37109e-05	0.000217242	0.000166097	0.000225054	0.00015192	4e-05
2082.74	0.000197893	0.000267367	7.1378e-05	0.000210494	0.000160984	0.000225616	0.000151804	4e-05
2083.23	0.000197142	0.000263853	7.036e-05	0.000204785	0.000157672	0.000226112	0.000152056	5e-05
2083.71	0.000198535	0.000258203	7.05556e-05	0.00020045	0.000155761	0.000226175	0.000152473	5e-05
2084.19	0.000201427	0.000250453	7.1595e-05	0.000197889	0.000155151	0.000225707	0.000152859	5e-05
2084.67	0.000204795	0.000241201	7.24988e-05	0.000196535	0.000154775	0.000224075	0.000153078	4e-05
2085.16	0.000207484	0.000231082	7.27293e-05	0.000195918	0.000153998	0.000221112	0.000152966	4e-05
2085.64	0.000208878	0.000221462	7.2218e-05	0.000195234	0.000152423	0.000217018	0.000152788	3e-05
2086.12	0.000208913	0.000213179	7.12029e-05	0.000194317	0.000149914	0.000212092	0.000152511	3e-05
2086.6	0.000207689	0.000207129	7.01528e-05	0.000192964	0.000146705	0.000206968	0.000152101	2e-05
2087.08	0.00020626	0.000203247	7.01817e-05	0.000191678	0.00014363	0.000202376	0.00015156	2e-05
2087.57	0.00020473	0.000201267	7.12578e-05	0.000190093	0.000140923	0.00019875	0.000150587	1e-05
2088.05	0.000203234	0.000200185	7.37826e-05	0.000188909	0.000139182	0.000196321	0.000148883	1e-05
2088.53	0.000201909	0.000199138	7.71163e-05	0.000187891	0.00013811	0.000194958	0.000146217	1e-05
2089.01	0.000200549	0.00019709	8.0856e-05	0.000187044	0.00013807	0.000194661	0.000142788	2e-05
2089.49	0.000198714	0.000193642	8.42591e-05	0.000186396	0.000138398	0.000194962	0.000138827	2e-05
2089.98	0.000196846	0.000188825	8.66838e-05	0.000186219	0.000139294	0.000195763	0.0001351	3e-05
2090.46	0.000195353	0.000182776	8.83006e-05	0.000186845	0.000140189	0.00019703	0.000132502	4e-05
2090.94	0.000194676	0.000176325	8.9345e-05	0.000188443	0.000141385	0.00019903	0.000131533	4e-05
2091.42	0.00019485	0.000169774	9.02195e-05	0.00019118	0.000142549	0.000201429	0.000132491	5e-05
2091.91	0.000196047	0.00016369	9.13986e-05	0.000195055	0.000143678	0.000204195	0.00013521	5e-05
2092.39	0.00019779	0.000158607	9.30838e-05	0.0001993	0.000144243	0.000206927	0.000139026	5e-05
2092.87	0.000199395	0.000155159	9.52082e-05	0.000203211	0.000144007	0.000208995	0.000142876	5e-05
2093.35	0.000200388	0.000153344	9.76021e-05	0.000206084	0.000142872	0.00021	0.000146062	5e-05
2093.83	0.000200736	0.000153597	9.98611e-05	0.000207381	0.000140803	0.000209339	0.000147787	5e-05
2094.32	0.000200506	0.000155651	0.000101717	0.000206839	0.000137969	0.000206983	0.000147852	5e-05
2094.8	0.00020007	0.000158805	0.000102493	0.00020489	0.0001349	0.000202963	0.000146222	5e-05
2095.28	0.000199603	0.000162859	0.000102022	0.000201668	0.000131766	0.000197613	0.000143265	5e-05
2095.76	0.000199849	0.000166815	0.000100305	0.000198346	0.000129233	0.000191864	0.000139577	5e-05
2096.24	0.000200777	0.000170336	9.78126e-05	0.000195527	0.0001273	0.000186182	0.000135791	5e-05
2096.73	0.000202624	0.00017319	9.51174e-05	0.000194082	0.000126368	0.000181133	0.000132503	5e-05
2097.21	0.000205597	0.000175511	9.31635e-05	0.000194378	0.00012627	0.000177448	0.000129914	5e-05
2097.69	0.000209623	0.000177698	9.2729e-05	0.000196416	0.000127205	0.000175294	0.000128487	5e-05
2098.17	0.000214469	0.000180251	9.40468e-05	0.000199963	0.000128741	0.000174438	0.000128124	5e-05
2098.65	0.00021911	0.000183039	9.69507e-05	0.000203911	0.000130544	0.000174415	0.00012846	5e-05
2099.14	0.000223376	0.000185693	0.000101169	0.000207793	0.000132748	0.000174957	0.000129493	4e-05
2099.62	0.000226622	0.000187981	0.000105861	0.000210838	0.000135019	0.000175534	0.000130759	4e-05
2100.1	0.00022827	0.000189367	0.000110216	0.000212879	0.000137157	0.000175777	0.000132126	4e-05
2100.58	0.000228249	0.000189385	0.000113189	0.000213513	0.000138728	0.000175389	0.000133061	4e-05
2101.07	0.00022656	0.00018817	0.000114677	0.000213007	0.0001397	0.000174403	0.000133134	4e-05
2101.55	0.000223917	0.000185954	0.000114616	0.000211767	0.000139906	0.000172951	0.000131944	4e-05
2102.03	0.000221414	0.000183405	0.000113509	0.000210627	0.000139678	0.000171101	0.000129161	5e-05
2102.51	0.000219794	0.000181155	0.000112571	0.000210292	0.000139518	0.000169283	0.000124949	5e-05
2102.99	0.000219332	0.000179839	0.000112005	0.000210492	0.000139458	0.000167201	0.000119178	5e-05
2103.48	0.000220131	0.000179424	0.000112383	0.000211731	0.000140199	0.000165251	0.000112409	5e-05
2103.96	0.000221679	0.000179943	0.000113773	0.000213574	0.000141974	0.000163136	0.000105876	5e-05
2104.44	0.000223193	0.000181129	0.000115871	0.000215852	0.000144816	0.000161188	0.000100072	5e-05
2104.92	0.000224674	0.000182415	0.000118307	0.000218465	0.000148859	0.000159506	9.61961e-05	5e-05
2105.4	0.000226087	0.000183668	0.00012081	0.000221548	0.000153935	0.000158423	9.46128e-05	5e-05
2105.89	0.000227978	0.000184687	0.000123179	0.000225067	0.000159613	0.000158173	9.52881e-05	4e-05
2106.37	0.000230991	0.000185706	0.000125314	0.00022929	0.000165324	0.000158822	9.78249e-05	4e-05
2106.85	0.000235368	0.000186558	0.000127143	0.000233848	0.000170236	0.000159935	0.000100793	4e-05
2107.33	0.000240631	0.00018731	0.000128537	0.00023844	0.000173615	0.000161317	0.00010343	3e-05
2107.81	0.000245927	0.000187795	0.000129187	0.000242295	0.000174593	0.000162565	0.000104773	3e-05
2108.3	0.000250033	0.00018748	0.000129198	0.000245012	0.000173071	0.000163315	0.000104289	2e-05
2108.78	0.000251483	0.000186164	0.000128365	0.000245988	0.000168882	0.0001635	0.000102078	2e-05
2109.26	0.000250041	0.000183747	0.000127061	0.000245691	0.000163259	0.000163851	9.91035e-05	2e-05
2109.74	0.000246043	0.000180161	0.000126162	0.000244456	0.000157071	0.000164802	9.64291e-05	2e-05
2110.22	0.000240278	0.000175876	0.000125971	0.000243222	0.000151616	0.000166884	9.46847e-05	2e-05
2110.71	0.000234	0.000171324	0.000127096	0.00024249	0.000147862	0.000170231	9.44029e-05	2e-05
2111.19	0.000228711	0.000167139	0.000129739	0.000242965	0.000146443	0.000174876	9.56489e-05	3e-05
2111.67	0.000225227	0.000163453	0.000133529	0.000244478	0.000147258	0.000179921	9.79256e-05	3e-05
2112.15	0.000224366	0.000160669	0.000138162	0.000247031	0.00014994	0.000184833	0.000100734	4e-05
2112.64	0.000226365	0.000158385	0.000143336	0.000250321	0.000154023	0.000188947	0.000103843	4e-05
2113.12	0.000231257	0.000156434	0.000148442	0.00025388	0.000159007	0.00019213	0.00010662	4e-05
2113.6	0.0002385	0.000154584	0.000153177	0.000257404	0.000164392	0.000194216	0.000109397	4e-05
2114.08	0.000247445	0.000152767	0.000157138	0.000260562	0.000169777	0.000195403	0.000112109	4e-05
2114.56	0.000257039	0.000151083	0.000160086	0.000262882	0.000174696	0.000196125	0.000114687	4e-05
2115.05	0.000265986	0.000149699	0.000161957	0.000264062	0.000178682	0.000196548	0.000117068	3e-05
2115.53	0.000273062	0.000148783	0.000162612	0.000263938	0.000181567	0.000196738	0.00011905	3e-05
2116.01	0.000277651	0.000148465	0.000162426	0.000262675	0.000183187	0.000197129	0.000120368	3e-05
2116.49	0.00027962	0.000148549	0.000162139	0.000260876	0.000183706	0.000197819	0.000121057	3e-05
2116.97	0.00027975	0.000148966	0.000162391	0.000259579	0.000183859	0.000199242	0.000121413	3e-05
2117.46	0.000278994	0.00014935	0.000163994	0.000259724	0.000184146	0.000201397	0.000121571	3e-05
2117.94	0.000278648	0.000149134	0.00016735	0.000262147	0.000185333	0.000204684	0.000122027	3e-05
2118.42	0.000279257	0.000148584	0.000172055	0.00026695	0.000187355	0.000208637	0.000122884	3e-05
2118.9	0.000281023	0.000147399	0.000177402	0.000273762	0.00019011	0.000212823	0.000124072	3e-05
2119.39	0.000283402	0.000145782	0.000182109	0.00028148	0.000192699	0.000216511	0.000125528	3e-05
2119.87	0.00028551	0.000144031	0.000185196	0.000288896	0.000194522	0.000218967	0.000126652	3e-05
2120.35	0.000286733	0.000141679	0.000185923	0.000294974	0.000194945	0.000219894	0.000127311	3e-05
2120.83	0.000287037	0.000139194	0.000184527	0.000299007	0.000193968	0.000219456	0.000127273	3e-05
2121.31	0.000286592	0.000136074	0.000181577	0.000301031	0.000192024	0.000217888	0.000126771	3e-05
2121.8	0.000285772	0.000132589	0.000177818	0.000301079	0.000189513	0.000215921	0.000125904	3e-05
2122.28	0.000284988	0.000129135	0.000174398	0.000299518	0.000187371	0.000214087	0.00012507	3e-05
2122.76	0.00028434	0.000126116	0.000171485	0.000296718	0.000185728	0.00021262	0.000124204	3e-05
2123.24	0.000283044	0.000124498	0.000168841	0.000292412	0.000184119	0.000211152	0.000123205	4e-05
2123.72	0.00028049	0.000124848	0.000166265	0.000287101	0.000182445	0.000209553	0.000121875	4e-05
2124.21	0.000276404	0.000127766	0.000163621	0.000281052	0.000180336	0.000207687	0.000120479	4e-05
2124.69	0.000270956	0.00013332	0.000160743	0.000275138	0.000177929	0.00020559	0.000118752	4e-05
2125.17	0.000264689	0.000140508	0.000158032	0.000269997	0.000175288	0.000203358	0.000117224	4e-05
2125.65	0.000258596	0.000148364	0.000156064	0.000266562	0.000173315	0.000201595	0.000115963	4e-05
2126.14	0.000253557	0.000155486	0.000155413	0.000265205	0.000172342	0.000200562	0.000115599	4e-05
2126.62	0.000250121	0.000160907	0.000156414	0.000266027	0.000173138	0.000200629	0.000116099	4e-05
2127.1	0.000248046	0.000164093	0.000159034	0.000268525	0.000175267	0.000201761	0.00011763	4e-05
2127.58	0.000247196	0.000165277	0.000163072	0.000271994	0.000178597	0.000203891	0.000119792	4e-05
2128.06	0.000246996	0.000164958	0.000167953	0.000275597	0.000182562	0.000206588	0.00012232	4e-05
2128.55	0.00024741	0.000164475	0.000173374	0.0002789	0.000186693	0.000209884	0.000124683	4e-05
2129.03	0.000248436	0.000164524	0.000178525	0.000281365	0.000190325	0.000213447	0.000126416	4e-05
2129.51	0.000250279	0.000166041	0.000183037	0.000282759	0.000193057	0.000217242	0.000127251	4e-05
2129.99	0.000253144	0.000169061	0.000186503	0.00028298	0.000194755	0.000220873	0.000126825	4e-05
2130.47	0.000256691	0.000173514	0.000188384	0.000281862	0.000195387	0.000223937	0.000125105	4e-05
2130.96	0.000260205	0.000179068	0.00018814	0.000278834	0.000194586	0.000225705	0.000122055	4e-05
2131.44	0.00026314	0.000184722	0.00018594	0.000274399	0.000192785	0.000225776	0.000118076	4e-05
2131.92	0.00026485	0.00019031	0.00018229	0.000268993	0.00018995	0.000224017	0.0001137	4e-05
2132.4	0.000265402	0.000195365	0.000178133	0.000263756	0.000186915	0.000220694	0.000109656	4e-05
2132.89	0.000265513	0.000199785	0.000175092	0.000260294	0.000184282	0.000216439	0.000106676	4e-05
2133.37	0.000265962	0.000203571	0.000174209	0.000259848	0.000182716	0.000212485	0.000105423	4e-05
2133.85	0.00026764	0.000207425	0.000176059	0.000263254	0.000182751	0.000209396	0.000106065	4e-05
2134.33	0.000271055	0.000211309	0.000180539	0.000270381	0.000184319	0.000207972	0.000108467	4e-05
2134.81	0.000275663	0.000215663	0.000186605	0.00027982	0.000186723	0.000207812	0.0001119	4e-05
2135.3	0.000280781	0.000220685	0.00019274	0.000289995	0.000189394	0.000208752	0.000115533	4e-05
2135.78	0.000285049	0.00022604	0.000197357	0.000298833	0.000191197	0.000209957	0.000118569	3e-05
2136.26	0.000287819	0.000231161	0.000199648	0.000304889	0.000191668	0.000210964	0.000120342	3e-05
2136.74	0.000288613	0.000235015	0.000199172	0.000307628	0.000190505	0.000211472	0.000120688	3e-05
2137.22	0.000287433	0.000236931	0.000196402	0.000307252	0.000187641	0.000211314	0.00011944	3e-05
2137.71	0.000284719	0.00023618	0.000192048	0.000304531	0.000183478	0.000210791	0.000116963	3e-05
2138.19	0.00028085	0.000232324	0.00018712	0.000300603	0.000178582	0.000209769	0.000113524	3e-05
2138.67	0.000276367	0.000225731	0.000182326	0.000296542	0.000173586	0.000208482	0.000109686	3e-05
2139.15	0.000271613	0.000217505	0.000178376	0.000292817	0.00016899	0.000206994	0.00010585	4e-05
2139.63	0.000266823	0.000208643	0.000175541	0.00028993	0.000165363	0.000205275	0.000102777	4e-05
2140.12	0.000262647	0.000200749	0.000173988	0.000287981	0.000163502	0.000203623	0.000100801	4e-05
2140.6	0.000259632	0.000194757	0.000173852	0.000287004	0.000163777	0.000202437	0.000100654	4e-05
2141.08	0.000258081	0.000191235	0.000174695	0.000286698	0.000166185	0.000202116	0.000102333	4e-05
2141.56	0.000258538	0.000189781	0.000176313	0.000286828	0.000170395	0.00020306	0.00010604	4e-05
2142.05	0.000260733	0.000189997	0.000177965	0.000286891	0.000175806	0.000205237	0.000111075	4e-05
2142.53	0.000264224	0.000190845	0.000179113	0.000286452	0.000181385	0.000208145	0.000116876	4e-05
2143.01	0.000267817	0.000191795	0.000178945	0.000284974	0.000185829	0.000211154	0.000122179	4e-05
2143.49	0.000271103	0.000191976	0.000177697	0.000282492	0.000188674	0.00021353	0.000126818	5e-05
2143.97	0.000273028	0.000191422	0.000175506	0.000279238	0.000189618	0.000214677	0.000129664	5e-05
2144.45	0.000273762	0.000190236	0.000173146	0.000275752	0.000189095	0.000214492	0.000130783	5e-05
2144.94	0.000273508	0.000188916	0.000171528	0.000272903	0.00018744	0.00021311	0.000130374	5e-05
2145.42	0.000272777	0.000187362	0.000171327	0.000271059	0.000185418	0.000211096	0.000128836	5e-05
2145.9	0.000271808	0.000186375	0.000172713	0.000270421	0.000183596	0.000208816	0.000126502	5e-05
2146.38	0.000270909	0.000185555	0.000175415	0.000271023	0.000182041	0.000206803	0.000124002	5e-05
2146.87	0.000270077	0.000185169	0.000178656	0.000272229	0.000180754	0.000205156	0.000121636	5e-05
2147.35	0.000268974	0.000184949	0.000181697	0.000273301	0.000179467	0.000203909	0.000119701	5e-05
2147.83	0.000267699	0.00018493	0.000183925	0.000274339	0.000178147	0.000203294	0.000118366	5e-05
2148.31	0.000266122	0.000184778	0.000184976	0.00027481	0.000176895	0.00020328	0.000117695	5e-05
2148.79	0.000264372	0.000184492	0.000185013	0.000274878	0.000175776	0.000203964	0.000117557	4e-05
2149.28	0.000262828	0.000184139	0.000184176	0.000274812	0.000175058	0.000205514	0.000117784	4e-05
2149.76	0.000261317	0.000183585	0.000182898	0.000274479	0.00017484	0.000207697	0.000117713	4e-05
2150.24	0.000259841	0.000182631	0.000181251	0.000273577	0.00017469	0.000209979	0.000116779	4e-05
2150.72	0.000258127	0.000181543	0.000179368	0.000271971	0.000174373	0.00021173	0.000114516	4e-05
2151.2	0.00025587	0.000179822	0.000177146	0.00026916	0.000173223	0.00021205	0.000110428	4e-05
2151.69	0.000253338	0.000177667	0.000174825	0.000265377	0.000171474	0.000210807	0.00010511	4e-05
2152.17	0.000250366	0.00017471	0.000172334	0.000260891	0.000168757	0.0002077	9.86966e-05	4e-05
2152.65	0.000247496	0.000171187	0.000169981	0.000256439	0.000165541	0.000203429	9.25171e-05	4e-05
2153.13	0.000245172	0.000167362	0.000168233	0.000252724	0.000162025	0.000198627	8.77327e-05	4e-05
2153.62	0.000243733	0.000163838	0.000167228	0.000250719	0.00015871	0.000194357	8.52745e-05	4e-05
2154.1	0.000243316	0.000161182	0.000167069	0.000250456	0.000155562	0.000191252	8.57069e-05	5e-05
2154.58	0.000243923	0.000160195	0.000168122	0.000252103	0.000152981	0.000189811	8.89964e-05	5e-05
2155.06	0.000245789	0.000161343	0.000170289	0.000255291	0.000151101	0.000190168	9.47115e-05	5e-05
2155.54	0.00024895	0.000164359	0.000173605	0.000259687	0.000150489	0.000191956	0.000101956	5e-05
2156.03	0.000253235	0.000169077	0.000177932	0.00026462	0.00015121	0.000194743	0.000109466	5e-05
2156.51	0.000258306	0.000174364	0.000182597	0.000269385	0.000153433	0.000197962	0.000115947	5e-05
2156.99	0.000263649	0.00017935	0.000187095	0.000273379	0.000156891	0.000201116	0.000120569	5e-05
2157.47	0.00026872	0.000183302	0.000190749	0.000276134	0.000160981	0.000203904	0.000122765	5e-05
2157.95	0.000272394	0.000185618	0.000193223	0.00027708	0.000164839	0.000205761	0.000122405	5e-05
2158.44	0.000274197	0.000186398	0.00019411	0.000276218	0.000167598	0.000206753	0.000120085	4e-05
2158.92	0.000273786	0.000185877	0.000193818	0.000273579	0.000168622	0.00020658	0.000116304	4e-05
2159.4	0.000271772	0.000184388	0.000193055	0.000270004	0.00016838	0.000205643	0.000112423	4e-05
2159.88	0.000268465	0.000182131	0.000192189	0.000265992	0.000166904	0.000203874	0.000108909	4e-05
2160.36	0.000264887	0.000179241	0.000191898	0.000262584	0.000165429	0.00020174	0.000106591	4e-05
2160.85	0.000261173	0.000175282	0.000191909	0.000259948	0.000164455	0.000199339	0.000105237	4e-05
2161.33	0.000257833	0.000170155	0.000192024	0.000258485	0.000164448	0.000196806	0.000104682	5e-05
2161.81	0.000254595	0.000163961	0.00019143	0.000257859	0.000165375	0.000194107	0.000104392	5e-05
2162.29	0.000251325	0.000157097	0.000189722	0.000257669	0.000166736	0.000191508	0.000104036	5e-05
2162.78	0.000247918	0.000150235	0.000186632	0.000257514	0.000167631	0.000188843	0.000103283	5e-05
2163.26	0.000245057	0.000144274	0.000182766	0.000257526	0.000168026	0.000186445	0.000102297	5e-05
2163.74	0.000243252	0.000139948	0.000178834	0.000257906	0.000167787	0.000184713	0.000101744	5e-05
2164.22	0.000243594	0.000137257	0.000176115	0.000259159	0.000167283	0.000184278	0.000102055	5e-05
2164.7	0.000246321	0.000136134	0.000175219	0.000261552	0.000166912	0.000185475	0.000103828	5e-05
2165.19	0.000251366	0.000135712	0.00017628	0.000265318	0.000167342	0.000188469	0.000106566	4e-05
2165.67	0.000257874	0.000135391	0.000178861	0.000269754	0.000168472	0.000192795	0.000109935	4e-05
2166.15	0.000264724	0.000134334	0.000182218	0.000274394	0.000170271	0.000197953	0.000113271	4e-05
2166.63	0.000270554	0.000132345	0.000185472	0.000278161	0.000172169	0.000202446	0.000115645	5e-05
2167.11	0.000274613	0.00012932	0.000188055	0.000280488	0.000173968	0.000205508	0.000116657	5e-05
2167.6	0.000276524	0.000125527	0.000189624	0.000281074	0.000175168	0.000206075	0.000116307	5e-05
2168.08	0.000276665	0.000121333	0.000190316	0.000279815	0.0001762	0.000203981	0.000114862	6e-05
2168.56	0.000275376	0.00011704	0.000190231	0.000276918	0.000176867	0.000199523	0.000112753	6e-05
2169.04	0.00027327	0.00011288	0.00018944	0.000272779	0.000177634	0.00019327	0.000110545	6e-05
2169.53	0.000270584	0.000108821	0.000187907	0.000267602	0.000178068	0.00018635	0.000108204	6e-05
2170.01	0.000267559	0.000104928	0.00018553	0.000261856	0.000178135	0.000179898	0.000105865	6e-05
2170.49	0.000264192	0.000101435	0.000182546	0.000255808	0.000177336	0.00017491	0.00010326	6e-05
2170.97	0.000260725	9.83763e-05	0.000179091	0.000250063	0.000175603	0.000171886	0.000100257	6e-05
2171.45	0.000257462	9.59507e-05	0.000175871	0.000245189	0.000172871	0.000171092	9.70874e-05	5e-05
2171.94	0.000254881	9.39933e-05	0.000173358	0.000241992	0.000169806	0.000172195	9.40522e-05	5e-05
2172.42	0.000253493	9.21357e-05	0.000172031	0.000240704	0.000166707	0.00017473	9.17155e-05	5e-05
2172.9	0.000253536	8.99448e-05	0.000172086	0.000241661	0.000164377	0.000177929	9.05415e-05	5e-05
2173.38	0.000254841	8.70528e-05	0.000172849	0.000244328	0.000162947	0.000180864	9.04979e-05	4e-05
2173.86	0.000257371	8.28917e-05	0.00017405	0.000248336	0.000162918	0.000183067	9.17499e-05	5e-05
2174.35	0.00026072	7.78297e-05	0.000174713	0.00025288	0.000163723	0.000184405	9.36672e-05	5e-05
2174.83	0.000264784	7.22003e-05	0.000174802	0.000257526	0.000165429	0.000184878	9.59172e-05	5e-05
2175.31	0.000269192	6.66387e-05	0.000174352	0.00026207	0.000167501	0.000184986	9.81682e-05	6e-05
2175.79	0.000273836	6.2044e-05	0.000173532	0.000266046	0.000169475	0.000184994	0.000100253	6e-05
2176.28	0.000278005	5.9319e-05	0.000172813	0.000269419	0.000170816	0.000185435	0.000101973	7e-05
2176.76	0.000281391	5.89958e-05	0.000172397	0.000271787	0.000171123	0.000186276	0.000103229	7e-05
2177.24	0.000282971	6.12079e-05	0.000172151	0.000272681	0.000169763	0.000187184	0.000104054	7e-05
2177.72	0.00028261	6.59248e-05	0.000171804	0.000271699	0.000166736	0.000187727	0.000104147	7e-05
2178.2	0.000279829	7.26767e-05	0.000170983	0.000268606	0.000161976	0.000187303	0.000102946	7e-05
2178.69	0.000275312	8.08304e-05	0.000169692	0.000263738	0.000156349	0.000185584	0.00010065	6e-05
2179.17	0.000269909	8.94184e-05	0.000167997	0.000257697	0.000150522	0.0001826	9.70908e-05	6e-05
2179.65	0.000264575	9.74724e-05	0.000166301	0.000251757	0.000145797	0.000178851	9.2736e-05	6e-05
2180.13	0.000260365	0.000104359	0.000165416	0.00024699	0.000143172	0.000175103	8.84145e-05	5e-05
2180.61	0.00025769	0.000109308	0.000165813	0.000244536	0.000143383	0.000172253	8.4858e-05	5e-05
2181.1	0.000256344	0.000112356	0.000167729	0.000244495	0.000146128	0.000170668	8.29297e-05	5e-05
2181.58	0.000255748	0.000113668	0.000171163	0.000246733	0.000150707	0.000170681	8.27289e-05	5e-05
2182.06	0.000255559	0.000113846	0.000175745	0.000250412	0.000156022	0.000171993	8.45886e-05	5e-05
2182.54	0.000255269	0.000113622	0.000180936	0.000254493	0.000160802	0.000174003	8.76447e-05	5e-05
2183.03	0.000254913	0.0001141	0.000185823	0.000258139	0.000164183	0.000176147	9.14327e-05	5e-05
2183.51	0.00025483	0.000116112	0.00019	0.000260613	0.000165697	0.000177793	9.49216e-05	4e-05
2183.99	0.000255359	0.000120229	0.000193	0.000261746	0.000165477	0.000178706	9.76474e-05	4e-05
2184.47	0.000256877	0.000126547	0.000194614	0.000261642	0.00016419	0.000179088	9.91114e-05	3e-05
2184.95	0.000259384	0.000134869	0.00019498	0.000260732	0.000162771	0.000179436	9.95792e-05	3e-05
2185.43	0.00026271	0.000144761	0.000194604	0.000259553	0.000161985	0.000180284	9.9184e-05	3e-05
2185.92	0.00026624	0.000155019	0.000193958	0.000258443	0.000162367	0.000182198	9.85897e-05	3e-05
2186.4	0.000269599	0.00016501	0.000193482	0.000257871	0.00016415	0.000184943	9.81956e-05	3e-05
2186.88	0.000272621	0.0001739	0.000193647	0.000258136	0.000167101	0.000188389	9.8333e-05	3e-05
2187.36	0.000275096	0.000181055	0.000194219	0.000259238	0.000170586	0.000191934	9.9103e-05	3e-05
2187.85	0.000276685	0.00018634	0.00019489	0.000260911	0.000173737	0.000194648	0.000100172	3e-05
2188.33	0.000277457	0.000189621	0.00019509	0.000263188	0.000176055	0.000196131	0.000101408	3e-05
2188.81	0.000277106	0.000191334	0.000194177	0.000265464	0.000176874	0.000195951	0.00010198	3e-05
2189.29	0.000275562	0.000191812	0.000191981	0.000267608	0.000176126	0.000194439	0.000101788	4e-05
2189.77	0.00027303	0.000191354	0.000189212	0.000269517	0.00017431	0.000192229	0.000100966	4e-05
2190.26	0.000270192	0.000190362	0.000186445	0.000271258	0.000172528	0.000190253	9.96459e-05	4e-05
2190.74	0.000267661	0.000188837	0.000184689	0.0002729	0.000171414	0.000189142	9.83599e-05	5e-05
2191.22	0.000266051	0.000187077	0.000184487	0.000274442	0.000171834	0.000189563	9.76719e-05	5e-05
2191.7	0.000265498	0.000185085	0.000185598	0.000275515	0.000173822	0.000190982	9.76825e-05	5e-05
2192.18	0.000265932	0.000183158	0.000187623	0.000276018	0.000176811	0.000192934	9.83581e-05	6e-05
2192.67	0.00026647	0.000181664	0.000189178	0.000275349	0.0001795	0.000194354	9.92998e-05	6e-05
2193.15	0.000266736	0.000181073	0.000189414	0.000273608	0.000180823	0.00019481	0.000100143	6e-05
2193.63	0.000265911	0.000181751	0.000187391	0.00027046	0.000179511	0.000193702	0.000100022	6e-05
2194.11	0.000264405	0.000183764	0.000183679	0.000266909	0.000175798	0.000191529	9.92052e-05	6e-05
2194.6	0.000262525	0.000186812	0.000178821	0.000263427	0.000169719	0.00018879	9.74583e-05	6e-05
2195.08	0.000261122	0.000190394	0.000174234	0.000261152	0.000162939	0.000186452	9.5413e-05	7e-05
2195.56	0.000260914	0.000193807	0.000170996	0.000260249	0.00015646	0.000185147	9.35342e-05	7e-05
2196.04	0.000262101	0.000196521	0.000169412	0.000261057	0.000151482	0.000185305	9.24203e-05	7e-05
2196.52	0.000263834	0.000198167	0.000169281	0.000262469	0.000148406	0.000186162	9.16392e-05	7e-05
2197.01	0.000265296	0.000198745	0.000169993	0.000264149	0.000146963	0.000187353	9.10246e-05	7e-05
2197.49	0.000265327	0.000198787	0.000170738	0.000265059	0.000146456	0.000188012	9.0178e-05	7e-05
2197.97	0.000263382	0.000198797	0.000170944	0.000265097	0.000146149	0.000187672	8.85346e-05	6e-05
2198.45	0.000259391	0.00019924	0.000170239	0.000264365	0.000145342	0.000186302	8.60948e-05	6e-05
2198.93	0.000253973	0.000200718	0.000168895	0.000263366	0.000143935	0.000184066	8.30569e-05	6e-05
2199.42	0.000248177	0.000203398	0.000167078	0.000262568	0.000141961	0.000181565	7.99541e-05	5e-05
2199.9	0.000243132	0.000207014	0.000165057	0.000262541	0.000140255	0.000179464	7.76813e-05	5e-05
2200.38	0.000239349	0.00021143	0.000162802	0.000262649	0.00013885	0.000177829	7.66059e-05	5e-05
2200.86	0.0002371	0.000216148	0.00016031	0.00026279	0.000138278	0.00017676	7.67601e-05	5e-05
2201.34	0.000236249	0.000220631	0.000157346	0.000261859	0.000138273	0.000176091	7.79774e-05	4e-05
2201.83	0.000236352	0.000224346	0.000153912	0.000259421	0.000138804	0.000175156	7.94612e-05	4e-05
2202.31	0.00023717	0.00022716	0.000150443	0.000255408	0.000139601	0.000173889	8.04805e-05	5e-05
2202.79	0.0002385	0.000228405	0.000147547	0.000250356	0.000140531	0.000172023	8.07363e-05	5e-05
2203.27	0.000240307	0.000228013	0.000145496	0.000245071	0.000141129	0.000169691	7.99294e-05	5e-05
2203.76	0.000242594	0.000226085	0.000144932	0.000240791	0.000141794	0.00016766	7.85586e-05	5e-05
2204.24	0.000244981	0.000222855	0.000145513	0.000237953	0.000142026	0.000165695	7.69886e-05	5e-05
2204.72	0.00024713	0.000218788	0.000146904	0.000236521	0.000141992	0.00016413	7.53868e-05	5e-05
2205.2	0.000248633	0.00021459	0.000148903	0.000236566	0.000141291	0.000163032	7.44831e-05	6e-05
2205.68	0.000249762	0.000210892	0.000151175	0.000237414	0.00014049	0.000162666	7.43097e-05	6e-05
2206.17	0.000250312	0.000208162	0.000153477	0.000238096	0.000139356	0.000162533	7.45697e-05	6e-05
2206.65	0.000250792	0.000206602	0.000155916	0.000238543	0.00013849	0.000162767	7.50293e-05	6e-05
2207.13	0.00025182	0.000206243	0.000158932	0.000238757	0.000138291	0.0001634	7.57219e-05	6e-05
2207.61	0.000253735	0.000206785	0.000162451	0.000238904	0.000138992	0.000164567	7.63155e-05	6e-05
2208.09	0.000256433	0.000208062	0.000166108	0.000239318	0.000140395	0.000166066	7.67765e-05	6e-05
2208.58	0.000259608	0.000209807	0.000170068	0.00024037	0.000142432	0.000168132	7.72718e-05	6e-05
2209.06	0.000262513	0.000211652	0.000173589	0.00024216	0.000144569	0.000170631	7.7767e-05	6e-05
2209.54	0.000264633	0.00021333	0.00017657	0.000244654	0.000146573	0.000173463	7.85959e-05	6e-05
2210.02	0.000265322	0.000214641	0.000178674	0.000247449	0.000147844	0.000176495	7.94908e-05	6e-05
2210.51	0.000264579	0.000215317	0.000180071	0.000250144	0.000148615	0.000179461	8.05862e-05	5e-05
2210.99	0.000262646	0.000215124	0.000180591	0.00025207	0.000148619	0.000181828	8.16155e-05	5e-05
2211.47	0.000259929	0.00021383	0.000180535	0.000253225	0.000148325	0.000183464	8.26455e-05	5e-05
2211.95	0.000257177	0.000211366	0.000179941	0.000253341	0.000147762	0.000183935	8.37087e-05	5e-05
2212.43	0.000254666	0.000208101	0.000178741	0.000252654	0.000146935	0.000183175	8.46073e-05	5e-05
2212.92	0.000252665	0.000204603	0.000177	0.000250995	0.000145974	0.000181218	8.53403e-05	5e-05
2213.4	0.000251313	0.000201137	0.000174854	0.000249135	0.000144613	0.00017803	8.57077e-05	5e-05
2213.88	0.000250609	0.000198106	0.000172541	0.000247174	0.000143153	0.000174376	8.55779e-05	4e-05
2214.36	0.000250142	0.000196076	0.00017016	0.000245316	0.00014146	0.000170557	8.49496e-05	4e-05
2214.84	0.000249949	0.000195016	0.000167945	0.000243859	0.0001399	0.00016717	8.3824e-05	4e-05
2215.33	0.000249894	0.000194889	0.000166106	0.00024314	0.000138776	0.000164849	8.25328e-05	4e-05
2215.81	0.000249907	0.000195765	0.000164333	0.00024269	0.000137984	0.000163692	8.10432e-05	4e-05
2216.29	0.000249954	0.000197376	0.00016273	0.000242541	0.000137627	0.000164001	7.96864e-05	3e-05
2216.77	0.000250478	0.000199688	0.000161294	0.000242628	0.000137503	0.000165574	7.86295e-05	3e-05
2217.26	0.000251311	0.000202266	0.000160097	0.000242848	0.000137547	0.000168279	7.78062e-05	3e-05
2217.74	0.000252689	0.000204912	0.000159338	0.000243237	0.000137623	0.000171651	7.69492e-05	4e-05
2218.22	0.000254306	0.00020689	0.000159119	0.00024366	0.000137535	0.000175056	7.58942e-05	4e-05
2218.7	0.00025582	0.000207465	0.000159541	0.000244151	0.00013738	0.000178162	7.44074e-05	4e-05
2219.18	0.000256655	0.000206603	0.000160269	0.000244407	0.000137225	0.00018047	7.27553e-05	4e-05
2219.67	0.000256569	0.000203705	0.000161132	0.000244729	0.000137237	0.000181646	7.10374e-05	4e-05
2220.15	0.000254949	0.00019927	0.000161387	0.000244584	0.000137183	0.000181392	6.94859e-05	4e-05
2220.63	0.000252409	0.000193665	0.000161271	0.000244204	0.00013733	0.000180174	6.87328e-05	4e-05
2221.11	0.000249393	0.000187962	0.000160446	0.00024379	0.000137744	0.000178256	6.89763e-05	4e-05
2221.59	0.00024655	0.00018296	0.000159049	0.000243211	0.000137992	0.00017604	7.00844e-05	4e-05
2222.08	0.000244794	0.000179326	0.000157482	0.000243134	0.000138206	0.000174357	7.17905e-05	4e-05
2222.56	0.000244711	0.000177763	0.000156154	0.00024366	0.000138521	0.000173772	7.39963e-05	4e-05
2223.04	0.00024623	0.00017807	0.000155195	0.000244924	0.000138903	0.000174552	7.59696e-05	5e-05
2223.52	0.000248738	0.000179914	0.00015461	0.000246659	0.000139153	0.000176697	7.76781e-05	5e-05
2224.01	0.000251928	0.000182893	0.000154462	0.000248795	0.000139503	0.000179874	7.9154e-05	5e-05
2224.49	0.00025488	0.000186373	0.000154721	0.000250831	0.00013982	0.000183651	8.06973e-05	5e-05
2224.97	0.000257081	0.000189852	0.000155113	0.000252599	0.000140304	0.000187328	8.23407e-05	5e-05
2225.45	0.000258365	0.000192998	0.000155709	0.000253464	0.000140822	0.00019044	8.43169e-05	5e-05
2225.93	0.000258489	0.00019551	0.000156171	0.000253256	0.000141306	0.000192287	8.63271e-05	5e-05
2226.41	0.00025759	0.000197587	0.000156463	0.00025174	0.000141491	0.000192605	8.78391e-05	5e-05
2226.9	0.000255737	0.00019933	0.000156083	0.000248818	0.000141144	0.000191458	8.82225e-05	5e-05
2227.38	0.000252898	0.000200873	0.000154555	0.000244589	0.000139796	0.000188647	8.68122e-05	5e-05
2227.86	0.000249138	0.000202382	0.000151709	0.00023949	0.000137314	0.000184506	8.32099e-05	5e-05
2228.34	0.000244663	0.000203892	0.000147616	0.000233955	0.0001337	0.0001794	7.74158e-05	4e-05
2228.83	0.000239949	0.000205535	0.000142847	0.000228923	0.000129485	0.000173729	7.03262e-05	4e-05
2229.31	0.000235475	0.000206743	0.000137979	0.000224964	0.000124938	0.000167891	6.25067e-05	4e-05
2229.79	0.00023175	0.000207551	0.000133751	0.000222446	0.000120791	0.00016272	5.50532e-05	4e-05
2230.27	0.000229321	0.00020749	0.000131044	0.000221906	0.000118045	0.000158548	4.88295e-05	3e-05
2230.75	0.000228018	0.000206494	0.00012999	0.000222841	0.0001168	0.00015584	4.44002e-05	3e-05
2231.24	0.000227601	0.000204296	0.00013015	0.000224682	0.000117023	0.000154431	4.17324e-05	3e-05
2231.72	0.000227628	0.000201563	0.000131324	0.000226957	0.000118414	0.000154319	4.10578e-05	3e-05
2232.2	0.000227859	0.000198563	0.000132736	0.000228866	0.000120204	0.000155241	4.17798e-05	4e-05
2232.68	0.000228262	0.000196096	0.000134214	0.000230238	0.000122096	0.000156694	4.38305e-05	4e-05
2233.16	0.000228699	0.000194532	0.000135626	0.00023094	0.000123155	0.000158315	4.67123e-05	4e-05
2233.65	0.000229478	0.000194004	0.000136936	0.000231206	0.000123613	0.000159769	5.04919e-05	4e-05
2234.13	0.000230632	0.00019451	0.000138484	0.000231205	0.000123572	0.000160759	5.50356e-05	4e-05
2234.61	0.000232399	0.000195184	0.000140031	0.000231272	0.000123331	0.000161615	6.03444e-05	4e-05
2235.09	0.000234678	0.000195657	0.000141949	0.000232009	0.000123424	0.000162438	6.64179e-05	4e-05
2235.57	0.000237198	0.000195228	0.000143768	0.000233149	0.000123984	0.000163429	7.27913e-05	4e-05
2236.06	0.000239716	0.000193764	0.000145588	0.000234792	0.000125046	0.000164819	7.90315e-05	4e-05
2236.54	0.000242066	0.000191564	0.000147439	0.000236938	0.000126807	0.000166642	8.45427e-05	4e-05
2237.02	0.000243732	0.000188998	0.000149159	0.000239151	0.000128769	0.000168532	8.88913e-05	4e-05
2237.5	0.000244617	0.000186598	0.00015064	0.000241131	0.000130599	0.000170057	9.16783e-05	3e-05
2237.99	0.00024424	0.000184933	0.000151886	0.000242507	0.000131828	0.000170716	9.28721e-05	3e-05
2238.47	0.000242433	0.000184204	0.000152422	0.000242911	0.000132325	0.000169945	9.25708e-05	3e-05
2238.95	0.000238852	0.000184275	0.000151646	0.000242076	0.000131421	0.000167211	9.09415e-05	3e-05
2239.43	0.00023367	0.000184948	0.000149348	0.000239968	0.00012925	0.000163046	8.85481e-05	2e-05
2239.91	0.000227466	0.000185822	0.000145734	0.000236922	0.000126079	0.000157717	8.56246e-05	2e-05
2240.4	0.000220853	0.000186729	0.000140975	0.00023344	0.000122242	0.000152289	8.23355e-05	2e-05
2240.88	0.000215025	0.000187402	0.000136011	0.000229858	0.000118305	0.000147626	7.90803e-05	2e-05
2241.36	0.000210288	0.000187875	0.000131354	0.000226511	0.000114569	0.000144162	7.55933e-05	2e-05
2241.84	0.000207256	0.00018818	0.000127707	0.000223333	0.000111566	0.000142529	7.21064e-05	2e-05
2242.32	0.00020569	0.000188619	0.000125109	0.000220322	0.000109165	0.000142592	6.84549e-05	2e-05
2242.81	0.000204772	0.000189259	0.000123118	0.000216808	0.000107264	0.000143822	6.47364e-05	2e-05
2243.29	0.000203684	0.000190198	0.000121329	0.000212693	0.000105531	0.000145883	6.09197e-05	2e-05
2243.77	0.000202018	0.000191205	0.000119271	0.000207806	0.000103697	0.000148178	5.73356e-05	2e-05
2244.25	0.000199431	0.000192246	0.000116707	0.00020245	0.000101531	0.000150242	5.40846e-05	2e-05
2244.74	0.000196571	0.000193051	0.000114177	0.000197532	9.93654e-05	0.000152038	5.17977e-05	1e-05
2245.22	0.000193984	0.000193457	0.000112119	0.000193384	9.72999e-05	0.000153436	5.06738e-05	2e-05
2245.7	0.000192388	0.000193395	0.000111043	0.00019061	9.57684e-05	0.000154368	5.08796e-05	2e-05
2246.18	0.000192189	0.000192764	0.000111383	0.000189411	9.4871e-05	0.000154935	5.24475e-05	2e-05
2246.66	0.000193251	0.000192134	0.00011287	0.000189454	9.44077e-05	0.000154803	5.50131e-05	2e-05
2247.15	0.000194791	0.000191571	0.000115205	0.000190267	9.41446e-05	0.000153939	5.80104e-05	3e-05
2247.63	0.000196093	0.000191275	0.000117603	0.000191349	9.38156e-05	0.000152244	6.07097e-05	3e-05
2248.11	0.000196543	0.000191245	0.000119632	0.000192397	9.31204e-05	0.000149751	6.24462e-05	3e-05
2248.59	0.00019597	0.000191216	0.00012102	0.000193412	9.21579e-05	0.000146759	6.29875e-05	3e-05
2249.07	0.00019458	0.000190819	0.000122039	0.000194764	9.10966e-05	0.000143701	6.20011e-05	3e-05
2249.56	0.000193056	0.000189554	0.000122819	0.00019645	9.03029e-05	0.000140809	5.98188e-05	3e-05
2250.04	0.000192178	0.000187486	0.000123635	0.000199009	9.0142e-05	0.000138484	5.70067e-05	3e-05
2250.52	0.000192186	0.000184785	0.000124384	0.000202037	9.06156e-05	0.000136824	5.37622e-05	3e-05
2251	0.000193423	0.000181882	0.000124997	0.000205333	9.15572e-05	0.00013583	5.05192e-05	3e-05
2251.49	0.000195751	0.00017948	0.000125205	0.000208529	9.27316e-05	0.00013547	4.75419e-05	3e-05
2251.97	0.000198762	0.000178248	0.000124907	0.000211324	9.37069e-05	0.000135675	4.47986e-05	3e-05
2252.45	0.00020201	0.000178052	0.000123869	0.000213482	9.4183e-05	0.000136181	4.2155e-05	4e-05
2252.93	0.000205157	0.000178824	0.000122357	0.000214969	9.40249e-05	0.000136853	3.96447e-05	4e-05
2253.41	0.000207828	0.00017983	0.000120475	0.000215754	9.31677e-05	0.000137525	3.73342e-05	4e-05
2253.9	0.000209955	0.000180368	0.000118356	0.000216003	9.19106e-05	0.000138132	3.56222e-05	4e-05
2254.38	0.000211229	0.00017967	0.000116102	0.000215481	9.03867e-05	0.000138506	3.45424e-05	4e-05
2254.86	0.000211515	0.000177869	0.000113781	0.00021439	8.89306e-05	0.000138913	3.42602e-05	4e-05
2255.34	0.000210709	0.000174933	0.000111461	0.00021273	8.78749e-05	0.000139554	3.49085e-05	4e-05
2255.82	0.000209121	0.000171796	0.000109242	0.000210601	8.75192e-05	0.000140694	3.58564e-05	4e-05
2256.31	0.000206919	0.000169127	0.000107531	0.000208237	8.79651e-05	0.000142767	3.66059e-05	4e-05
2256.79	0.000204514	0.000167694	0.000106561	0.000205907	8.91786e-05	0.000145705	3.67578e-05	4e-05
2257.27	0.000202415	0.000167596	0.000106505	0.000203679	9.07583e-05	0.000149377	3.59137e-05	4e-05
2257.75	0.000200965	0.000168869	0.000107325	0.000201585	9.23728e-05	0.000153281	3.40403e-05	4e-05
2258.24	0.00020047	0.00017081	0.00010882	0.000199625	9.34203e-05	0.000156886	3.18018e-05	4e-05
2258.72	0.000200827	0.000172884	0.000110519	0.000197765	9.35341e-05	0.00015936	2.97969e-05	4e-05
2259.2	0.000201934	0.000174191	0.000112016	0.000195806	9.24156e-05	0.000160337	2.86889e-05	5e-05
2259.68	0.000203691	0.000174193	0.000112939	0.000193848	9.04969e-05	0.00015965	2.88442e-05	5e-05
2260.16	0.00020572	0.000172525	0.000113188	0.000191923	8.80444e-05	0.0001573	3.05607e-05	5e-05
2260.65	0.000207782	0.000169321	0.000112727	0.0001903	8.56596e-05	0.000153785	3.3242e-05	5e-05
2261.13	0.000209675	0.000164948	0.000111559	0.000188778	8.38754e-05	0.000149439	3.63889e-05	5e-05
2261.61	0.000211298	0.000159939	0.000109918	0.00018739	8.29252e-05	0.000144994	3.95027e-05	5e-05
2262.09	0.000212374	0.000155198	0.000107704	0.000185936	8.24758e-05	0.000140915	4.20527e-05	5e-05
2262.57	0.000213143	0.000151358	0.000105354	0.000184449	8.23271e-05	0.000137768	4.40382e-05	5e-05
2263.06	0.000213709	0.000148855	0.000103004	0.000183029	8.20116e-05	0.000135853	4.56258e-05	5e-05
2263.54	0.000214309	0.000147822	0.000100927	0.000182246	8.16637e-05	0.000135635	4.71805e-05	5e-05
2264.02	0.000215115	0.000147958	9.95919e-05	0.000182401	8.12493e-05	0.000136982	4.89688e-05	4e-05
2264.5	0.000215954	0.000148762	9.94382e-05	0.000184066	8.11687e-05	0.000139794	5.13554e-05	4e-05
2264.99	0.000216591	0.000149834	0.000100263	0.000187005	8.1822e-05	0.000143205	5.40416e-05	4e-05
2265.47	0.00021651	0.000150805	0.000101933	0.000190983	8.3477e-05	0.000146817	5.70937e-05	4e-05
2265.95	0.000215135	0.000151376	0.000103704	0.000195094	8.60984e-05	0.000149496	5.97808e-05	4e-05
2266.43	0.00021209	0.000151945	0.000104902	0.000198302	8.90547e-05	0.000150679	6.19706e-05	3e-05
2266.91	0.000207444	0.000152716	0.000104852	0.000199969	9.17441e-05	0.000149999	6.33298e-05	3e-05
2267.39	0.000201772	0.000153921	0.000103418	0.000199725	9.37001e-05	0.000147621	6.37601e-05	3e-05
2267.88	0.0001959	0.000155326	0.00010097	0.000198006	9.46566e-05	0.000144246	6.33263e-05	3e-05
2268.36	0.000190743	0.000156899	9.78475e-05	0.000195385	9.42461e-05	0.000140405	6.18307e-05	3e-05
2268.84	0.000187154	0.000158304	9.51327e-05	0.000192829	9.30021e-05	0.000136997	5.9638e-05	2e-05
2269.32	0.000185303	0.000158973	9.3394e-05	0.000191012	9.13255e-05	0.000134622	5.6814e-05	2e-05
2269.81	0.000185057	0.000158909	9.29404e-05	0.000190166	8.93825e-05	0.000133344	5.36255e-05	2e-05
2270.29	0.000185732	0.000158209	9.38708e-05	0.000190328	8.76731e-05	0.000133132	5.03045e-05	1e-05
2270.77	0.000186611	0.000157142	9.59495e-05	0.000191092	8.63646e-05	0.00013382	4.72167e-05	1e-05
2271.25	0.000187353	0.000155874	9.90061e-05	0.000192359	8.59904e-05	0.000134973	4.48602e-05	1e-05
2271.73	0.000187723	0.000154373	0.000102774	0.00019423	8.66496e-05	0.000136693	4.36673e-05	1e-05
2272.22	0.00018782	0.000152904	0.000106914	0.000196504	8.8477e-05	0.00013858	4.36709e-05	1e-05
2272.7	0.000187813	0.000151034	0.000111254	0.000199382	9.14719e-05	0.000140666	4.49707e-05	1e-05
2273.18	0.000187809	0.000148964	0.000115293	0.000202561	9.51341e-05	0.00014262	4.71683e-05	1e-05
2273.66	0.000187906	0.000146961	0.000118658	0.00020554	9.87637e-05	0.000144474	4.98974e-05	1e-05
2274.14	0.000187868	0.000145259	0.000120536	0.000207714	0.00010126	0.000145696	5.23286e-05	2e-05
2274.63	0.000187557	0.000144558	0.000120692	0.000208246	0.000102056	0.00014632	5.39624e-05	2e-05
2275.11	0.000187077	0.000144994	0.000119297	0.000207104	0.000100717	0.00014618	5.43347e-05	2e-05
2275.59	0.000186698	0.000146598	0.000116686	0.000204421	9.74124e-05	0.000145407	5.31128e-05	3e-05
2276.07	0.000186697	0.000149006	0.000113738	0.0002012	9.32068e-05	0.000144301	5.07291e-05	3e-05
2276.55	0.000187718	0.000151914	0.000111465	0.000198416	8.92023e-05	0.000143196	4.7615e-05	4e-05
2277.04	0.000189728	0.000154789	0.000110511	0.000197074	8.6599e-05	0.000142191	4.43016e-05	4e-05
2277.52	0.00019259	0.00015733	0.000111006	0.000197576	8.58298e-05	0.000141186	4.14542e-05	5e-05
2278	0.000195726	0.00015987	0.000112786	0.000199921	8.70288e-05	0.000140182	3.99029e-05	5e-05
2278.48	0.000198182	0.000162577	0.000115107	0.000203204	8.95625e-05	0.000138746	3.99135e-05	5e-05
2278.97	0.000199716	0.000165953	0.000117056	0.000206589	9.25958e-05	0.000137144	4.15856e-05	4e-05
2279.45	0.000199784	0.000169964	0.000118094	0.000209305	9.50636e-05	0.000135576	4.47874e-05	4e-05
2279.93	0.000198523	0.000174342	0.000117986	0.00021088	9.67311e-05	0.000134407	4.90517e-05	4e-05
2280.41	0.000196548	0.000178821	0.000117132	0.000211317	9.71984e-05	0.000133904	5.37489e-05	4e-05
2280.89	0.000194333	0.000182732	0.000115876	0.000210917	9.68659e-05	0.000134633	5.81814e-05	3e-05
2281.38	0.000192528	0.000185906	0.00011499	0.000210013	9.60007e-05	0.000136328	6.1883e-05	4e-05
2281.86	0.000191575	0.000188581	0.000115017	0.000208975	9.50685e-05	0.000138788	6.44227e-05	4e-05
2282.34	0.000191716	0.000191189	0.000116057	0.000207872	9.41371e-05	0.000141548	6.58993e-05	4e-05
2282.82	0.000193252	0.000194264	0.000118313	0.00020687	9.35064e-05	0.000144109	6.65135e-05	4e-05
2283.3	0.000195985	0.000197874	0.000121145	0.000205833	9.30091e-05	0.000146104	6.65625e-05	4e-05
2283.79	0.000199774	0.000202152	0.000124278	0.000204831	9.28794e-05	0.000147402	6.64467e-05	4e-05
2284.27	0.000204518	0.000206565	0.000127378	0.000204231	9.30172e-05	0.0001481	6.66968e-05	4e-05
2284.75	0.000209706	0.000210141	0.000130074	0.000204202	9.38217e-05	0.000148434	6.73129e-05	4e-05
2285.23	0.000214588	0.000212146	0.000132196	0.000204844	9.50941e-05	0.000148467	6.8162e-05	4e-05
2285.72	0.000218551	0.000212348	0.000133915	0.00020582	9.67339e-05	0.000148202	6.90448e-05	4e-05
2286.2	0.000220808	0.000210777	0.000135296	0.00020653	9.83742e-05	0.000147438	6.96627e-05	4e-05
2286.68	0.000221361	0.00020777	0.000136913	0.000206837	0.000100114	0.000146208	6.99817e-05	4e-05
2287.16	0.000220243	0.000204061	0.000138936	0.000205872	0.000101588	0.000144479	7.00026e-05	4e-05
2287.64	0.000217931	0.000200184	0.00014187	0.000203833	0.000103097	0.000142518	7.01563e-05	4e-05
2288.13	0.000215314	0.000196709	0.000145514	0.000200623	0.000104704	0.000140591	7.06437e-05	4e-05
2288.61	0.000213515	0.000193802	0.000149699	0.000197277	0.000106947	0.000139163	7.18625e-05	4e-05
2289.09	0.000212911	0.000191229	0.000153851	0.000194368	0.000109624	0.000138402	7.40111e-05	4e-05
2289.57	0.000213977	0.000189123	0.000157359	0.0001927	0.000112567	0.000138406	7.67264e-05	4e-05
2290.05	0.000216545	0.000187419	0.000159724	0.000192407	0.000115278	0.000138643	7.94745e-05	3e-05
2290.54	0.000220102	0.000186248	0.0001606	0.00019369	0.000117155	0.000138748	8.15262e-05	4e-05
2291.02	0.000224239	0.000185514	0.000160261	0.000196212	0.000117499	0.000138121	8.22817e-05	4e-05
2291.5	0.000228342	0.00018538	0.000159215	0.000199473	0.000116242	0.000136463	8.15103e-05	4e-05
2291.98	0.000232208	0.000185715	0.000158203	0.000203103	0.000113485	0.000133807	7.93435e-05	4e-05
2292.47	0.000235835	0.00018665	0.000158167	0.0002069	0.000110028	0.000130619	7.64803e-05	4e-05
2292.95	0.000239156	0.00018792	0.000159552	0.000210765	0.000106405	0.000127397	7.36171e-05	5e-05
2293.43	0.000242373	0.000189757	0.000162831	0.000214866	0.000103683	0.000125175	7.18509e-05	5e-05
2293.91	0.00024573	0.000191962	0.000167829	0.000219235	0.000102195	0.000124151	7.16139e-05	5e-05
2294.39	0.00024936	0.000194569	0.00017445	0.000223872	0.000102208	0.000124825	7.32042e-05	5e-05
2294.88	0.000253329	0.000197343	0.00018215	0.000228611	0.000103623	0.000127097	7.61909e-05	5e-05
2295.36	0.000257846	0.000199883	0.000190597	0.000233282	0.000106305	0.000130666	8.02075e-05	5e-05
2295.84	0.000262841	0.000201888	0.000199009	0.000237151	0.000109788	0.000134835	8.44914e-05	5e-05
2296.32	0.000268314	0.000202823	0.00020715	0.000240214	0.000114038	0.000139438	8.89752e-05	5e-05
2296.8	0.000273924	0.000202755	0.000214517	0.000242037	0.000118623	0.000143974	9.33262e-05	5e-05
2297.29	0.000279535	0.000201919	0.000220667	0.000242722	0.000123408	0.000148246	9.78774e-05	5e-05
2297.77	0.000284872	0.000200682	0.00022567	0.000242401	0.000128161	0.000152284	0.000102795	5e-05
2298.25	0.000289802	0.000199746	0.000229356	0.000241878	0.000132679	0.000156388	0.000107945	5e-05
2298.73	0.000294255	0.000199511	0.000232062	0.000241256	0.000136665	0.000160527	0.000112996	5e-05
2299.22	0.000298297	0.000200413	0.000234229	0.000241272	0.000139952	0.000164633	0.000117251	5e-05
2299.7	0.000302136	0.000202049	0.000236464	0.000242327	0.000142438	0.000168739	0.000120044	6e-05
2300.18	0.000306078	0.000204421	0.000239071	0.000244589	0.000144358	0.000172513	0.000120811	7e-05
2300.66	0.000310124	0.000207094	0.000242151	0.000247924	0.000145744	0.000175722	0.000119585	7e-05
2301.14	0.000314407	0.000209834	0.000245601	0.000251964	0.000147064	0.000178165	0.000116797	8e-05
2301.62	0.000318487	0.000212441	0.000249021	0.000256171	0.000148218	0.000179511	0.000113113	9e-05
2302.11	0.000322363	0.000214981	0.000251729	0.000260213	0.000149606	0.000179892	0.000109562	9e-05
2302.59	0.000325627	0.00021732	0.000253697	0.000263415	0.000151294	0.000179308	0.000106843	0.0001
2303.07	0.000328138	0.00021959	0.000254548	0.00026578	0.00015305	0.000177926	0.000104888	0.0001
2303.55	0.000330173	0.000222063	0.00025476	0.000267474	0.000155106	0.000176344	0.000103865	0.0001
2304.04	0.000332106	0.000224903	0.000254632	0.000268835	0.000157529	0.000174929	0.000103107	0.00011
2304.52	0.000334722	0.000228513	0.000255149	0.000270397	0.000160387	0.000174147	0.000102152	0.00011
2305	0.000338601	0.000233559	0.000256982	0.000272796	0.000163545	0.00017453	0.000100964	0.0001
2305.48	0.00034439	0.000240244	0.00026091	0.000276437	0.000167337	0.000176412	9.98421e-05	0.0001
2305.97	0.000352602	0.0002486	0.000267033	0.000281722	0.000172064	0.000180457	9.96191e-05	0.0001
2306.45	0.000362795	0.000257758	0.000275116	0.000288112	0.000177492	0.0001863	0.000100792	0.0001
2306.93	0.000374626	0.000266516	0.000284621	0.000295241	0.000183921	0.000193874	0.000104357	0.0001
2307.41	0.000387072	0.000273569	0.000294799	0.000302304	0.000190918	0.000202415	0.000110515	9e-05
2307.89	0.000399142	0.000277547	0.000304337	0.000308395	0.000198116	0.000211188	0.000118601	0.0001
2308.38	0.000409576	0.000278347	0.000312322	0.000312508	0.000204713	0.000219064	0.000127718	0.0001
2308.86	0.000417725	0.000276673	0.000318347	0.000314173	0.000210043	0.000225409	0.000136602	0.0001
2309.34	0.000422802	0.000273697	0.000322144	0.000312922	0.00021344	0.00022959	0.000143694	0.0001
2309.82	0.000425083	0.000271356	0.000324115	0.000309192	0.000214834	0.000231742	0.000148226	0.00011
2310.3	0.000424224	0.000270518	0.000324702	0.000303079	0.000213995	0.000232031	0.00014957	0.00011
2310.79	0.0004205	0.000271586	0.000324514	0.000295425	0.000211655	0.000231054	0.000148089	0.00011
2311.27	0.000414318	0.000274025	0.000323681	0.000286933	0.00020818	0.000228979	0.000144482	0.00011
2311.75	0.000406022	0.000276866	0.000322345	0.000278576	0.00020434	0.000226638	0.000139912	0.00011
2312.23	0.000396601	0.000278669	0.000320264	0.000271293	0.0002005	0.000224132	0.000136107	0.00011
2312.71	0.000386908	0.000279169	0.000316967	0.000266022	0.00019686	0.000221725	0.0001335	0.00011
2313.2	0.000378272	0.000278465	0.000312422	0.000263366	0.000193322	0.000219619	0.000132985	0.0001
2313.68	0.00037216	0.000277561	0.000306457	0.000263827	0.00018975	0.000218013	0.000134266	0.0001
2314.16	0.000369326	0.000277392	0.000299818	0.000267207	0.000186311	0.000217305	0.000137009	0.0001
2314.64	0.000370281	0.00027836	0.000293212	0.000272632	0.000182708	0.00021743	0.000140086	0.00011
2315.12	0.000374816	0.00028013	0.000287685	0.000279265	0.000179437	0.000218621	0.000142897	0.00011
2315.61	0.000382152	0.000281732	0.00028419	0.000285763	0.000176601	0.000220412	0.000144911	0.0001
2316.09	0.000391296	0.000281629	0.000283396	0.000290921	0.000174032	0.000222635	0.000146327	0.0001
2316.57	0.000401363	0.000279019	0.000285913	0.00029447	0.000172264	0.000224926	0.000147844	0.0001
2317.05	0.000411362	0.000273033	0.000291539	0.000296277	0.000170964	0.000226983	0.000150192	9e-05
2317.53	0.000420987	0.000264371	0.000299902	0.000297111	0.000170731	0.000229042	0.000154236	9e-05
2318.02	0.000429655	0.000254305	0.000310088	0.000297677	0.0001714	0.000231433	0.000160074	8e-05
2318.5	0.000436551	0.000244538	0.000320885	0.000298679	0.000173536	0.000234291	0.00016711	8e-05
2318.98	0.000441024	0.000236612	0.000330769	0.000300319	0.000177574	0.000238082	0.000174213	8e-05
2319.46	0.000442118	0.000231996	0.000338492	0.000302697	0.000183715	0.000242705	0.00017992	8e-05
2319.95	0.000439255	0.000231024	0.000342803	0.00030541	0.000191724	0.000247595	0.000182937	8e-05
2320.43	0.000432809	0.000233428	0.000343229	0.000308393	0.000201034	0.000252253	0.00018263	9e-05
2320.91	0.00042394	0.000238006	0.000340276	0.000312146	0.000210645	0.000256078	0.000179533	9e-05
2321.39	0.000414628	0.000243419	0.000334619	0.000317309	0.000219623	0.000258772	0.000174708	0.0001
2321.88	0.000406987	0.000247328	0.000327883	0.000324316	0.000226801	0.000260235	0.000169385	0.00011
2322.36	0.000402625	0.000248027	0.000321821	0.00033327	0.00023201	0.000261066	0.000164993	0.00012
2322.84	0.000401777	0.000244013	0.000317452	0.000342792	0.000235118	0.000261098	0.000161565	0.00013
2323.32	0.000404205	0.000234781	0.000316324	0.000351612	0.000237494	0.000261164	0.000159169	0.00014
2323.8	0.000407863	0.000220936	0.000318171	0.000356811	0.000239402	0.000260798	0.000156706	0.00014
2324.28	0.000410941	0.00020445	0.000322957	0.00035708	0.000241744	0.000259799	0.000153546	0.00014
2324.77	0.000412178	0.000187496	0.000329534	0.000351381	0.000244087	0.000257536	0.000148825	0.00015
2325.25	0.00041123	0.000172582	0.000336553	0.000341054	0.000246197	0.000253975	0.000142443	0.00015
2325.73	0.000408576	0.000160778	0.000342794	0.000327811	0.000246638	0.000249116	0.000134865	0.00015
2326.21	0.000404591	0.000152785	0.000346905	0.000314299	0.000244312	0.000243125	0.000126523	0.00015
2326.7	0.000400096	0.000147967	0.000348181	0.000302767	0.000238717	0.000236836	0.00011795	0.00017
2327.18	0.000394952	0.000145289	0.000346143	0.000294254	0.000229852	0.000230414	0.000109344	0.00018
2327.66	0.000388375	0.00014348	0.000341235	0.000288323	0.000218019	0.000223759	0.000100872	0.0002
2328.14	0.000379956	0.000141871	0.000334467	0.000283733	0.000204753	0.000216739	9.24005e-05	0.00021
2328.62	0.000369286	0.000140129	0.000327194	0.000278674	0.000191053	0.000208255	8.42291e-05	0.00022
2329.11	0.000356842	0.000138286	0.000320766	0.000272442	0.000178922	0.000197774	7.66564e-05	0.00022
2329.59	0.00034276	0.00013641	0.000315689	0.000264133	0.000168227	0.000184431	7.03132e-05	0.00021
2330.07	0.000327108	0.000134534	0.000311291	0.000253676	0.000159333	0.00016806	6.56987e-05	0.0002
2330.55	0.000309958	0.000131822	0.000306554	0.00024168	0.000151974	0.00014956	6.31774e-05	0.00017
2331.03	0.000290488	0.000127739	0.000299518	0.000229047	0.000145983	0.000130529	6.31161e-05	0.00015
2331.52	0.000267948	0.000122018	0.0002887	0.000215878	0.000140893	0.000112464	6.51812e-05	0.00012
2332	0.000242815	0.000115228	0.000273929	0.000202776	0.000137472	9.7695e-05	6.90081e-05	0.0001
2332.48	0.000216255	0.000108337	0.000256255	0.000189978	0.000135819	8.73194e-05	7.41646e-05	9e-05
2332.96	0.000192014	0.000102449	0.000237735	0.000178721	0.000136968	8.18362e-05	8.03518e-05	8e-05
2333.45	0.000173335	9.77644e-05	0.000220805	0.000168806	0.000140051	8.03131e-05	8.68384e-05	8e-05
2333.93	0.000163183	9.44496e-05	0.000207288	0.000161138	0.000144403	8.10199e-05	9.30931e-05	9e-05
2334.41	0.000162551	9.13364e-05	0.000197823	0.000154677	0.000147922	8.14282e-05	9.80528e-05	9e-05
2334.89	0.000170036	8.74207e-05	0.000191975	0.000149289	0.000148872	8.01727e-05	0.000101418	0.0001
2335.37	0.000182092	8.15331e-05	0.000188357	0.000143567	0.000145054	7.59887e-05	0.000102425	0.00011
2335.86	0.000195071	7.26692e-05	0.000185886	0.000137542	0.000136599	6.98092e-05	0.000101471	0.00011
2336.34	0.000205221	6.10324e-05	0.000183249	0.00013115	0.000124076	6.28316e-05	9.93226e-05	0.00011
2336.82	0.000211549	4.71207e-05	0.000180645	0.000126469	0.000110486	5.80507e-05	9.74736e-05	0.0001
2337.3	0.000214261	3.21418e-05	0.000178007	0.000124401	9.75644e-05	5.63978e-05	9.65216e-05	0.0001
2337.78	0.000214824	1.82318e-05	0.000175741	0.000125954	8.73448e-05	5.86723e-05	9.71655e-05	9e-05
2338.27	0.000214605	7.19726e-06	0.000173542	0.000129954	7.99603e-05	6.34091e-05	9.88069e-05	9e-05
2338.75	0.000213907	8.07922e-07	0.000170231	0.000134758	7.4211e-05	6.86124e-05	9.99834e-05	9e-05
2339.23	0.000211709	0	0.000164656	0.000137016	6.81619e-05	7.1686e-05	9.86683e-05	9e-05
2339.71	0.000206099	5.27408e-06	0.000156143	0.000135085	6.04789e-05	7.12998e-05	9.35995e-05	0.0001
2340.2	0.000194963	1.50613e-05	0.000144893	0.000127723	5.07964e-05	6.71539e-05	8.4644e-05	0.00011
2340.68	0.000178882	2.69881e-05	0.000132226	0.000116809	4.12802e-05	6.07786e-05	7.31631e-05	0.00011
2341.16	0.000159323	3.68431e-05	0.00011966	0.000105259	3.38999e-05	5.42378e-05	6.14846e-05	0.00011
2341.64	0.000139149	4.12832e-05	0.00010858	9.59886e-05	3.12547e-05	4.9062e-05	5.24644e-05	0.0001
2342.12	0.000120751	3.90045e-05	9.97996e-05	8.99369e-05	3.33781e-05	4.5217e-05	4.76979e-05	9e-05
2342.61	0.000105049	3.16119e-05	9.2539e-05	8.60961e-05	3.8771e-05	4.17719e-05	4.70179e-05	7e-05
2343.09	9.1224e-05	2.24458e-05	8.55159e-05	8.14195e-05	4.32301e-05	3.72288e-05	4.8598e-05	6e-05
2343.57	7.85915e-05	1.55545e-05	7.63303e-05	7.35926e-05	4.3354e-05	3.14888e-05	4.97136e-05	5e-05
2344.05	6.69155e-05	1.3042e-05	6.40377e-05	6.16433e-05	3.74767e-05	2.54496e-05	4.85376e-05	4e-05
2344.53	5.62985e-05	1.5676e-05	4.9348e-05	4.72143e-05	2.64309e-05	2.01432e-05	4.44384e-05	4e-05
2345.02	4.78989e-05	2.17538e-05	3.49637e-05	3.30214e-05	1.37184e-05	1.59348e-05	3.87444e-05	4e-05
2345.5	4.30793e-05	2.84661e-05	2.50042e-05	2.32533e-05	3.90783e-06	1.36573e-05	3.35831e-05	4e-05
2345.98	4.21824e-05	3.39409e-05	2.17985e-05	1.98516e-05	0	1.30767e-05	3.0615e-05	4e-05
2346.46	4.41177e-05	3.71779e-05	2.40989e-05	2.2382e-05	1.59349e-06	1.37941e-05	2.99069e-05	3e-05
2346.94	4.55752e-05	3.87426e-05	2.82545e-05	2.73269e-05	5.48922e-06	1.45785e-05	3.03948e-05	3e-05
2347.43	4.44409e-05	4.02071e-05	3.03183e-05	3.16012e-05	8.78517e-06	1.47978e-05	3.0618e-05	3e-05
2347.91	3.96241e-05	4.24739e-05	2.84631e-05	3.29935e-05	9.41288e-06	1.40854e-05	2.95453e-05	2e-05
2348.39	3.27956e-05	4.62115e-05	2.26591e-05	3.21069e-05	7.54092e-06	1.30408e-05	2.75107e-05	2e-05
2348.87	2.62754e-05	5.09848e-05	1.50669e-05	3.03499e-05	4.43612e-06	1.21634e-05	2.52768e-05	2e-05
2349.36	2.21767e-05	5.60598e-05	8.04756e-06	2.94987e-05	1.59745e-06	1.15191e-05	2.36745e-05	2e-05
2349.84	2.20332e-05	6.02324e-05	3.42727e-06	3.05241e-05	2.93832e-07	1.10752e-05	2.36347e-05	2e-05
2350.32	2.50619e-05	6.24652e-05	2.04612e-06	3.31248e-05	6.91507e-07	1.02321e-05	2.50902e-05	2e-05
2350.8	2.91839e-05	6.23921e-05	3.26801e-06	3.55588e-05	2.28919e-06	8.32428e-06	2.74433e-05	2e-05
2351.28	3.13958e-05	6.05807e-05	5.77234e-06	3.59821e-05	4.58793e-06	5.41925e-06	2.89331e-05	1e-05
2351.77	2.90722e-05	5.8668e-05	7.7039e-06	3.23504e-05	7.08737e-06	2.31504e-06	2.79986e-05	0
2352.25	2.19392e-05	5.87611e-05	7.94791e-06	2.5033e-05	1.05873e-05	1.75787e-07	2.39416e-05	-1e-05
2352.73	1.17039e-05	6.22643e-05	6.02845e-06	1.46665e-05	1.54551e-05	0	1.70607e-05	-1e-05
2353.21	2.69804e-06	6.97805e-05	2.55834e-06	5.07152e-06	2.26577e-05	2.95218e-06	9.71585e-06	-1e-05
2353.69	0	8.03382e-05	0	0	3.20943e-05	9.19867e-06	4.398e-06	0
2354.18	6.34137e-06	9.28692e-05	6.15604e-07	2.30223e-06	4.23328e-05	1.87403e-05	3.00124e-06	1e-05
2354.66	2.14474e-05	0.000105702	5.62146e-06	1.22455e-05	5.02376e-05	3.01788e-05	6.35494e-06	2e-05
2355.14	4.24553e-05	0.000117632	1.44448e-05	2.79197e-05	5.30731e-05	4.17839e-05	1.38625e-05	2e-05
2355.62	6.56471e-05	0.000126954	2.49893e-05	4.61759e-05	4.89403e-05	5.13938e-05	2.45594e-05	2e-05
2356.11	8.81581e-05	0.000132765	3.46573e-05	6.49025e-05	3.96052e-05	5.8242e-05	3.66865e-05	2e-05
2356.59	0.000108864	0.000133795	4.22997e-05	8.32612e-05	2.89697e-05	6.2961e-05	4.87813e-05	2e-05
2357.07	0.000127355	0.00013098	4.90639e-05	0.000101922	2.29375e-05	6.7248e-05	5.90491e-05	2e-05
2357.55	0.000142468	0.000127026	5.65723e-05	0.000120485	2.44419e-05	7.2201e-05	6.5929e-05	2e-05
2358.03	0.000151373	0.000125314	6.46543e-05	0.000135864	3.2949e-05	7.72544e-05	6.81573e-05	2e-05
2358.51	0.000150863	0.000126444	6.99014e-05	0.000142361	4.24576e-05	7.94132e-05	6.59348e-05	2e-05
2359	0.000141859	0.000129078	6.86627e-05	0.000137895	4.86989e-05	7.80117e-05	6.07884e-05	2e-05
2359.48	0.000129922	0.000129239	6.08731e-05	0.000126593	5.09382e-05	7.60116e-05	5.51447e-05	2e-05
2359.96	0.000124228	0.000125721	5.2576e-05	0.00011871	5.53129e-05	7.96022e-05	5.06971e-05	2e-05
2360.44	0.000127438	0.000121901	5.10681e-05	0.00012018	6.45905e-05	9.04148e-05	4.72805e-05	3e-05
2360.93	0.000136073	0.000124336	5.95925e-05	0.000129661	7.75703e-05	0.000103691	4.43631e-05	4e-05
2361.41	0.000143617	0.00013446	7.50739e-05	0.000140417	8.84836e-05	0.00011131	4.1977e-05	6e-05
2361.89	0.000146657	0.000148899	9.11988e-05	0.000147855	9.34936e-05	0.000108812	4.07882e-05	7e-05
2362.37	0.000144173	0.000161533	0.000100063	0.000149427	9.01998e-05	9.54658e-05	4.14268e-05	7e-05
2362.85	0.000138002	0.000168615	9.70364e-05	0.000146741	8.06029e-05	7.58976e-05	4.33293e-05	7e-05
2363.34	0.000130742	0.000168775	8.27303e-05	0.00014285	6.82392e-05	5.69297e-05	4.60619e-05	6e-05
2363.82	0.00012471	0.000165257	6.11944e-05	0.00014154	5.76761e-05	4.5217e-05	4.86299e-05	4e-05
2364.3	0.00012028	0.00016177	3.8716e-05	0.000143247	5.03829e-05	4.32874e-05	4.94373e-05	2e-05
2364.78	0.000117286	0.000161429	2.0694e-05	0.000147704	4.67249e-05	5.03758e-05	4.86168e-05	1e-05
2365.26	0.000116919	0.000163662	1.06813e-05	0.000154105	4.60348e-05	6.37209e-05	4.71329e-05	0
2365.75	0.000120543	0.000166731	9.91952e-06	0.00016282	4.82134e-05	8.03942e-05	4.63797e-05	0
2366.23	0.000129831	0.00016833	1.82092e-05	0.00017338	5.26938e-05	9.68693e-05	4.74887e-05	0
2366.71	0.000145193	0.000167552	3.42354e-05	0.000186086	6.00088e-05	0.000111315	5.09231e-05	0
2367.19	0.000166084	0.000164567	5.65443e-05	0.000199866	6.92261e-05	0.000122201	5.62526e-05	1e-05
2367.68	0.000191649	0.000161549	8.3413e-05	0.000214719	8.02116e-05	0.000129793	6.27117e-05	3e-05
2368.16	0.000219846	0.000160038	0.000112515	0.000229205	9.13977e-05	0.000134323	6.94045e-05	5e-05
2368.64	0.000248591	0.000161568	0.000141857	0.00024312	0.000101751	0.000137456	7.63309e-05	8e-05
2369.12	0.000276179	0.000166008	0.000168598	0.0002562	0.00011027	0.000139956	8.36228e-05	0.0001
2369.6	0.000300936	0.000171754	0.000190343	0.000268876	0.000116822	0.000143157	9.14476e-05	0.00013
2370.09	0.000321154	0.000176829	0.000205567	0.00028075	0.000120973	0.000147422	0.000100336	0.00014
2370.57	0.000335503	0.000180132	0.000213964	0.000291786	0.00012319	0.000152687	0.000109491	0.00015
2371.05	0.000342549	0.00018019	0.000215977	0.000300441	0.000123239	0.000157552	0.000117417	0.00015
2371.53	0.000343041	0.00017744	0.000213564	0.000306615	0.000121987	0.000161453	0.000122951	0.00014
2372.01	0.000337867	0.000172582	0.000208619	0.000309234	0.000119269	0.000163224	0.000124366	0.00012
2372.5	0.000329961	0.000167089	0.000203336	0.000309373	0.000116519	0.000163165	0.000121527	0.00011
2372.98	0.000322127	0.000162164	0.000199033	0.000307835	0.000114902	0.000161475	0.000115301	0.00011
2373.46	0.000317194	0.000159144	0.000196587	0.000306599	0.000116554	0.000159653	0.000107345	0.00011
2373.94	0.000316287	0.000158267	0.000195967	0.000306672	0.000122243	0.00015853	9.98236e-05	0.00011
2374.43	0.000319921	0.00015953	0.000197171	0.000309126	0.000133102	0.000159404	9.46945e-05	0.00012
2374.91	0.000326698	0.000162263	0.00019966	0.000313256	0.000148232	0.000162209	9.29889e-05	0.00013
2375.39	0.000334942	0.0001654	0.000203333	0.000318629	0.000166198	0.000166946	9.48386e-05	0.00014
2375.87	0.000342812	0.000167933	0.000207783	0.000323499	0.000183998	0.000172648	9.90159e-05	0.00015
2376.35	0.000348905	0.000168961	0.000212469	0.000326725	0.000198864	0.000178318	0.000103957	0.00015
2376.84	0.000352337	0.000168316	0.000217054	0.000327337	0.000208694	0.000182722	0.00010777	0.00015
2377.32	0.000353381	0.000166167	0.000220795	0.000325064	0.000212418	0.000185297	0.00010949	0.00014
2377.8	0.00035207	0.000163048	0.000223456	0.000320109	0.000209905	0.000185775	0.000108551	0.00014
2378.28	0.000349085	0.000159929	0.000224358	0.000312974	0.000202789	0.000184189	0.00010562	0.00014
2378.76	0.000344838	0.000157545	0.000223845	0.000304363	0.000192836	0.000180873	0.000101658	0.00014
2379.25	0.00033991	0.000156499	0.000222248	0.000295184	0.000182484	0.000176359	9.81634e-05	0.00014
2379.73	0.000334809	0.000156858	0.000220584	0.000285971	0.000173301	0.000171246	9.58981e-05	0.00014
2380.21	0.000329847	0.000158721	0.000219697	0.000277631	0.000166487	0.000166301	9.5594e-05	0.00013
2380.69	0.000325159	0.000161522	0.000219725	0.00027033	0.000162042	0.000161989	9.69525e-05	0.00013
2381.18	0.000320949	0.000164858	0.000220493	0.000264373	0.000159598	0.000158808	9.9274e-05	0.00012
2381.66	0.00031691	0.000168027	0.000221368	0.000259655	0.000158289	0.000157092	0.000101697	0.00011
2382.14	0.000312836	0.000170761	0.000221125	0.00025591	0.000157114	0.000156709	0.000103189	0.00011
2382.62	0.000308081	0.000172658	0.000218618	0.000252603	0.000155273	0.000157656	0.000103087	0.0001
2383.1	0.000302438	0.000173752	0.000213238	0.000249429	0.000152364	0.000159404	0.000100958	0.0001
2383.59	0.000295602	0.000173911	0.000204616	0.000245954	0.000148322	0.000161451	9.69369e-05	9e-05
2384.07	0.0002874	0.000173165	0.000193019	0.000241943	0.000143346	0.000163032	9.11212e-05	9e-05
2384.55	0.000278243	0.000171852	0.000179465	0.000237262	0.000138004	0.000163582	8.44426e-05	9e-05
2385.03	0.00026837	0.000169969	0.000164866	0.000232146	0.000133129	0.000162968	7.7399e-05	9e-05
2385.51	0.00025826	0.000167818	0.000150264	0.000226526	0.000128855	0.000161056	7.07543e-05	9e-05
2386	0.000248455	0.0001655	0.000136711	0.000220739	0.000125649	0.000158112	6.53399e-05	8e-05
2386.48	0.000239436	0.000163149	0.000124883	0.00021492	0.000123277	0.000154803	6.15874e-05	8e-05
2386.96	0.000231443	0.000160999	0.000115285	0.000209402	0.00012144	0.000151694	5.96633e-05	7e-05
2387.44	0.000224781	0.00015925	0.000108052	0.000204321	0.000119569	0.000149151	5.95998e-05	7e-05
2387.92	0.000219144	0.000158136	0.000103082	0.000200011	0.000116865	0.000147407	6.0667e-05	6e-05
2388.41	0.000214632	0.000157692	0.000100174	0.000196641	0.000112994	0.000146396	6.23996e-05	6e-05
2388.89	0.000210668	0.000158048	9.83151e-05	0.000194176	0.000107523	0.000145586	6.37994e-05	5e-05
2389.37	0.000206944	0.000158942	9.7163e-05	0.000192651	0.000100918	0.000144742	6.43036e-05	5e-05
2389.85	0.00020298	0.00016017	9.5576e-05	0.00019183	9.35798e-05	0.0001432	6.33458e-05	5e-05
2390.34	0.000198743	0.000161397	9.33772e-05	0.000191546	8.6542e-05	0.000140892	6.1359e-05	5e-05
2390.82	0.000194336	0.000162091	9.0302e-05	0.000191798	8.07061e-05	0.00013792	5.86084e-05	4e-05
2391.3	0.000189761	0.000162046	8.67546e-05	0.000192084	7.67049e-05	0.000134714	5.59247e-05	4e-05
2391.78	0.00018556	0.000161167	8.34782e-05	0.000192674	7.48378e-05	0.000131809	5.4039e-05	4e-05
2392.26	0.000182213	0.000159551	8.09776e-05	0.000193531	7.48399e-05	0.00012957	5.33835e-05	4e-05
2392.75	0.000180299	0.000157466	7.99988e-05	0.000194791	7.64762e-05	0.000128363	5.41905e-05	4e-05
2393.23	0.000180195	0.000155281	8.05054e-05	0.000196387	7.888e-05	0.000128121	5.61602e-05	4e-05
2393.71	0.00018231	0.000153398	8.26009e-05	0.000198319	8.1718e-05	0.000128812	5.86963e-05	5e-05
2394.19	0.000186883	0.000152083	8.57459e-05	0.000200552	8.46568e-05	0.000130003	6.12324e-05	5e-05
2394.67	0.00019398	0.000151738	8.95299e-05	0.000202953	8.76954e-05	0.000131627	6.34704e-05	5e-05
2395.16	0.000202958	0.000152195	9.36203e-05	0.000205356	9.08014e-05	0.000133517	6.48444e-05	5e-05
2395.64	0.000213095	0.00015369	9.78466e-05	0.00020749	9.39087e-05	0.00013574	6.54886e-05	5e-05
2396.12	0.000222961	0.000155921	0.000102005	0.000209155	9.68152e-05	0.000138364	6.53357e-05	5e-05
2396.6	0.000231085	0.000158654	0.000105825	0.000210183	9.90557e-05	0.000141354	6.44854e-05	5e-05
2397.09	0.000236241	0.000161487	0.000108972	0.000210273	0.000100163	0.000144377	6.29052e-05	5e-05
2397.57	0.000237371	0.000163985	0.000111035	0.000209759	9.99682e-05	0.000147201	6.06605e-05	4e-05
2398.05	0.000234813	0.000165579	0.000111682	0.000208509	9.85079e-05	0.000149394	5.7952e-05	4e-05
2398.53	0.00022915	0.000165903	0.000110706	0.000207157	9.61474e-05	0.000150422	5.46781e-05	4e-05
2399.01	0.000221985	0.000164588	0.000108346	0.000206043	9.36869e-05	0.000150152	5.11067e-05	4e-05
2399.49	0.000214993	0.000162101	0.000105076	0.000205731	9.17609e-05	0.000148751	4.76013e-05	4e-05
2399.98	0.000209604	0.000158745	0.0001016	0.000206092	9.07688e-05	0.000146219	4.45297e-05	4e-05

[truncated: 10 more sheets: Figure 3c, Figure 3d, Figure 3e, Figure 3f, Figure 4a, Figure 4b, Figure 4c, Figure 4d, Figure 4f, Figure 4g]
